# Supplementary material for: Circulating proteins reveal prior use of menopausal hormonal therapy and increased risk of breast cancer
Source: Transl Oncol. 2022 Jan 13;17:101339. doi: 10.1016/j.tranon.2022.101339 (PMC8760550; doi:10.1016/j.tranon.2022.101339)
Supplement: Supplementary file 2 [file mmc2.xlsx]

## Sheet: Read Me
Column name	Description
Gene_name	Name of targeted gene
Gene_description	Desription of targeted gene
Antibody_ID	Human Protein Atlas ID for antibody
SBA_name	Suspenion Bead Array name as defined in the main text
technical_CV	Technical CV (%, based on pooled samples)
IQR	Interquartile range of normalised and log-transformed data
DE_selected	Whether the target was selected for closer investigation based on differential expression analysis
DE_clust1_p	P-value from differential expression test, comparing samples in cluster 1 to the remaining samples
DE_clust1_pFDR	P-value from differential expression, adjusted using the FDR method
DE_clust1_deltaMedian	Difference in median MFI between cluster 1 and remaining samples
clogit_p_model1	P-value from conditional logistic regression case-control analysis, model 1
clogit_estimate_model1	Estimate from conditional logistic regression case-control analysis, model 1
clogit_FDR_model1	FDR-adjusted P-value from conditional logistic regression case-control analysis, model 1
clogit_p_model2	P-value from conditional logistic regression case-control analysis, model 2
clogit_estimate_model2	Estimate from conditional logistic regression case-control analysis, model 2
clogit_FDR_model2	FDR-adjusted P-value from conditional logistic regression case-control analysis, model 2
clogit_p_model3	P-value from conditional logistic regression case-control analysis, model 3
clogit_estimate_model3	Estimate from conditional logistic regression case-control analysis, model 3
clogit_FDR_model3	FDR-adjusted P-value from conditional logistic regression case-control analysis, model 3
remove_dupl_target	Whether an antibody was excluded from the archetypal analysis due to overlapping targets

## Sheet: Protein_summary
Gene_name	Gene_description	Antibody_ID	SBA_name	technical_CV	IQR	DE_selected	DE_clust1_p	DE_clust1_pFDR	DE_clust1_deltaMedian	clogit_p_model1	clogit_estimate_model1	clogit_FDR_model1	clogit_p_model2	clogit_estimate_model2	clogit_FDR_model2	clogit_p_model3	clogit_estimate_model3	clogit_FDR_model3	remove_dupl_target
GC	GC, vitamin D binding protein	HPA019855	SBA2	4.60446	0.212208	0	0.000294	0.000811	1.23	0.402794	0.558252	0.932661	0.205307	0.874981	0.862435	0.173876	0.956304	0.855922	0
CD14	CD14 molecule	HPA002127	SBA2	4.74912	0.132152	0	0.0293	0.0506	0.602	0.958474	0.0458374	0.996814	0.808797	0.229305	0.978129	0.745654	0.308542	0.96047	0
SUN2	Sad1 and UNC84 domain containing 2	HPA001209	SBA2	11.0093	0.33674	0	0.0126	0.0237	0.645	0.154493	-0.51852	0.93098	0.139766	-0.562847	0.861706	0.125552	-0.585445	0.847116	0
CD40LG	CD40 ligand	HPA001007	SBA2	14.9961	0.344737	0	0.585	0.666	0.323	0.809711	-0.0950307	0.987791	0.857202	0.0746668	0.979146	0.860749	0.0731879	0.974077	0
FAM50A	family with sequence similarity 50 member A	HPA003585	SBA2	8.01571	0.163921	0	0.0717	0.109	0.326	0.346702	0.70421	0.93098	0.375493	0.687592	0.882543	0.30833	0.804061	0.881957	0
ENO3	enolase 3	HPA000793	SBA2	5.65563	0.135783	0	7.64e-05	0.000257	1.05	0.12149	-0.992636	0.93098	0.247175	-0.805568	0.882543	0.160342	-0.988089	0.847116	0
APOA4	apolipoprotein A4	HPA001352	SBA2	4.7826	0.0910806	0	0.618	0.691	0.13	0.674701	-0.556853	0.971224	0.664297	-0.624029	0.964056	0.703334	-0.551288	0.955195	0
APLP1	amyloid beta precursor like protein 1	HPA001408	SBA2	5.51585	0.177939	0	0.000398	0.00106	1.13	0.884648	0.106142	0.990335	0.855705	0.138193	0.979146	0.961665	-0.0369126	0.990258	0
JAK3	Janus kinase 3	HPA001355	SBA2	6.14599	0.287953	0	2.24e-05	9.31e-05	1.54	0.689904	-0.171008	0.971224	0.740185	-0.156954	0.96728	0.68924	-0.191351	0.947562	0
STX8	syntaxin 8	HPA001540	SBA2	3.62438	0.16298	0	0.25	0.325	-0.57	0.861164	-0.118738	0.987791	0.940737	0.0532705	0.980433	0.841423	0.144717	0.974077	0
SERPINA3	serpin family A member 3	HPA000893	SBA2	3.04279	0.0898438	1	7.07e-06	3.55e-05	-1.42	0.520271	-0.864896	0.932661	0.776144	-0.401696	0.973709	0.922503	-0.137858	0.981906	0
AHSG	alpha 2-HS glycoprotein	HPA001525	SBA2	3.15417	0.0699446	0	0.00341	0.00729	-0.734	0.310497	1.73715	0.93098	0.301472	1.90089	0.882543	0.249539	2.16007	0.881957	0
KNG1	kininogen 1	HPA001646	SBA2	4.72104	0.256735	0	0.00639	0.0128	0.695	0.340756	0.510443	0.93098	0.277974	0.621766	0.882543	0.340116	0.563463	0.881957	0
APOH	apolipoprotein H	HPA003732	SBA2	4.12433	0.257971	0	0.427	0.511	-0.0223	0.605439	0.278562	0.947482	0.485691	0.404752	0.888288	0.48183	0.411459	0.898336	0
F13B	coagulation factor XIII B chain	HPA007384	SBA2	5.37388	0.177396	0	0.366	0.445	-0.0765	0.250392	0.861857	0.93098	0.167836	1.1046	0.861706	0.210198	1.01173	0.881957	0
NFE2L2	nuclear factor, erythroid 2 like 2	HPA007370	SBA2	6.89356	0.239597	0	1.3e-05	5.73e-05	1.66	0.417983	-0.422071	0.932661	0.463508	-0.396037	0.882543	0.369128	-0.493027	0.881957	0
RGS5	regulator of G protein signaling 5	HPA001821	SBA2	12.2921	0.291953	0	0.000291	0.000808	0.773	0.421542	-0.324585	0.932661	0.408697	-0.358053	0.882543	0.374998	-0.388418	0.881957	0
CDKN1C	cyclin dependent kinase inhibitor 1C	HPA002924	SBA2	8.07578	0.234326	0	0.00522	0.0107	0.69	0.0506744	-0.992215	0.892311	0.109676	-0.873761	0.861706	0.106455	-0.888069	0.847116	0
TCP11L1	t-complex 11 like 1	HPA005769	SBA2	7.29494	0.216425	0	0.000225	0.000647	0.979	0.857487	-0.0825767	0.987791	0.424841	-0.404926	0.882543	0.371773	-0.456396	0.881957	0
ALDOC	aldolase, fructose-bisphosphate C	HPA003282	SBA2	6.86379	0.162718	0	0.028	0.0488	-0.0575	0.307178	-0.526937	0.93098	0.621218	-0.27223	0.937655	0.582999	-0.305376	0.915773	0
SSBP1	single stranded DNA binding protein 1	HPA002866	SBA2	5.96426	0.16546	0	4.27e-05	0.000156	1.54	0.407202	0.511519	0.932661	0.975633	0.0198792	0.988658	0.993023	0.00571198	0.99699	0
AR	androgen receptor	HPA004733	SBA2	5.20248	0.119387	0	0.114	0.163	-0.452	0.204513	1.40375	0.93098	0.156836	1.67748	0.861706	0.178481	1.61926	0.857385	0
PSAP	prosaposin	HPA004426	SBA2	4.43547	0.151816	0	0.000605	0.00153	0.715	0.658972	0.346174	0.966486	0.683978	0.340276	0.965116	0.573055	0.470656	0.915773	0
ILKAP	ILK associated serine/threonine phosphatase	HPA004752	SBA2	6.95026	0.165061	0	0.63	0.701	0.293	0.0712882	-1.40482	0.924753	0.117736	-1.30791	0.861706	0.0981973	-1.40791	0.847116	0
MPL	MPL proto-oncogene, thrombopoietin receptor	HPA007619	SBA2	8.14761	0.288511	0	0.947	0.959	-0.0225	0.346274	0.429437	0.93098	0.304984	0.495511	0.882543	0.344062	0.459858	0.881957	0
IDH2	isocitrate dehydrogenase (NADP(+)) 2, mitochondrial	HPA007831	SBA2	5.62051	0.273447	0	0.000157	0.000474	1.2	0.229911	-0.545714	0.93098	0.174346	-0.668272	0.861706	0.162186	-0.695677	0.847116	0
RET	ret proto-oncogene	HPA008356	SBA2	5.90157	0.197074	0	0.233	0.306	-0.426	0.400721	0.524552	0.932661	0.284385	0.710344	0.882543	0.304369	0.686008	0.881957	0
FGFR3	fibroblast growth factor receptor 3	HPA008475	SBA2	5.95248	0.347558	0	0.631	0.701	0.32	0.293581	-0.265152	0.93098	0.557855	-0.157164	0.911755	0.521145	-0.174415	0.898336	0
AFP	alpha fetoprotein	HPA010607	SBA2	7.19026	0.153884	0	2.66e-05	0.000106	2.8	0.365286	0.601886	0.93098	0.365708	0.631872	0.882543	0.452634	0.529957	0.898336	0
BRWD3	bromodomain and WD repeat domain containing 3	HPA012802	SBA2	5.15756	0.140909	0	0.00634	0.0127	0.943	0.535646	0.418815	0.932661	0.679721	0.293206	0.965116	0.731305	0.246457	0.96047	0
CTSB	cathepsin B	HPA018156	SBA2	4.11803	0.677643	0	0.243	0.317	0.0568	0.60098	-0.112894	0.944397	0.474485	-0.16704	0.882543	0.579879	-0.131699	0.915773	0
CREB1	cAMP responsive element binding protein 1	HPA019150	SBA2	5.65007	0.164421	0	0.207	0.276	0.399	0.155214	0.807988	0.93098	0.665855	0.27661	0.964473	0.722462	0.22795	0.96047	0
MYD88	myeloid differentiation primary response 88	HPA020937	SBA2	4.37075	0.10865	0	5.47e-05	0.000193	-0.68	0.323248	0.86382	0.93098	0.394882	0.833995	0.882543	0.311082	1.01458	0.881957	0
ABL1	ABL proto-oncogene 1, non-receptor tyrosine kinase	HPA028409	SBA2	9.10151	0.264628	0	0.868	0.892	0.125	0.534664	0.326155	0.932661	0.540155	0.340796	0.900623	0.628423	0.272497	0.93716	0
TRAP1	TNF receptor associated protein 1	HPA041082	SBA2	7.73501	0.293121	0	0.449	0.535	0.179	0.284508	0.501515	0.93098	0.271681	0.562083	0.882543	0.296254	0.54054	0.881957	0
PRAMEF12	PRAME family member 12	HPA045286	SBA2	6.30568	0.271626	0	0.29	0.369	0.275	0.109514	-0.508268	0.93098	0.043711	-0.734815	0.825983	0.0535888	-0.710552	0.835553	0
SF3B1	splicing factor 3b subunit 1	HPA050275	SBA2	6.96341	0.193023	0	0.326	0.407	0.161	0.193908	-0.887491	0.93098	0.0833121	-1.29455	0.861706	0.0685989	-1.37336	0.835553	0
APOC1	apolipoprotein C1	HPA051518	SBA2	4.38459	0.0942584	0	0.000425	0.00111	-1.24	0.0630481	-2.30334	0.92026	0.0553556	-2.51334	0.825983	0.0566191	-2.51344	0.835553	0
APOE	apolipoprotein E	HPA065539	SBA2	3.58948	0.112873	0	0.0388	0.0638	-0.382	0.776418	0.298408	0.983809	0.601541	0.589465	0.936856	0.500243	0.772883	0.898336	0
KRT40	keratin 40	HPA030068	SBA2	6.81391	0.192768	0	0.000398	0.00106	1.1	0.977431	-0.0162472	0.999174	0.963397	-0.0274577	0.987592	0.927273	0.0554085	0.981906	0
JAK1	Janus kinase 1	HPA032067	SBA2	5.41189	0.232175	0	0.0724	0.11	0.402	0.358825	-0.53387	0.93098	0.410759	-0.523654	0.882543	0.349977	-0.604823	0.881957	0
BRCA1	BRCA1, DNA repair associated	HPA034966	SBA2	4.00517	0.11931	0	0.0365	0.0609	-0.104	0.823232	0.190277	0.987791	0.757624	0.292471	0.96728	0.851794	0.181007	0.974077	0
FGFR2	fibroblast growth factor receptor 2	HPA035305	SBA2	5.72192	0.197379	0	0.63	0.701	-0.136	0.252763	0.497593	0.93098	0.249016	0.525883	0.882543	0.240182	0.537703	0.881957	0
COX5B	cytochrome c oxidase subunit 5B	HPA034517	SBA2	5.91414	0.236597	0	0.157	0.217	0.412	0.904599	0.0591751	0.996814	0.97048	-0.0191595	0.987592	0.97578	-0.015839	0.990258	0
FAM193B	family with sequence similarity 193 member B	HPA035848	SBA2	6.43845	0.245009	0	0.242	0.317	-0.26	0.043112	1.12779	0.892311	0.0183964	1.41865	0.810177	0.0205376	1.41089	0.835553	0
AP3B2	adaptor related protein complex 3 beta 2 subunit	HPA039467	SBA2	8.16331	0.226623	0	0.0218	0.039	0.578	0.798226	0.118784	0.987791	0.523971	0.315618	0.900623	0.500267	0.340095	0.898336	0
SMO	smoothened, frizzled class receptor	HPA041106	SBA2	5.56018	0.208485	0	0.0683	0.105	0.493	0.726303	0.153942	0.971224	0.572278	0.263147	0.918306	0.603459	0.246925	0.92158	0
FAM103A1	family with sequence similarity 103 member A1	HPA041948	SBA2	3.68553	0.10043	0	4.56e-09	6.99e-08	4.22	0.0424343	1.17357	0.892311	0.0664687	1.08607	0.825983	0.0755677	1.05431	0.835553	0
STOML2	stomatin like 2	HPA042875	SBA2	6.60411	0.499959	0	0.00244	0.00537	0.424	0.437628	0.19945	0.932661	0.914742	0.0288545	0.979574	0.854374	0.0502697	0.974077	0
CHCHD3	coiled-coil-helix-coiled-coil-helix domain containing 3	HPA042935	SBA2	5.67182	0.272811	0	0.0904	0.134	0.453	0.12908	-0.48841	0.93098	0.204355	-0.432691	0.862435	0.207009	-0.434886	0.881957	0
U2AF1,U2AF1L5	U2 small nuclear RNA auxiliary factor 1,U2 small nuclear RNA auxiliary factor 1 like 5	HPA044833	SBA2	4.72334	0.241794	0	0.429	0.512	0.0719	0.518931	0.23878	0.932661	0.218723	0.500431	0.877641	0.269664	0.458079	0.881957	0
CSRP1,CSRP2	cysteine and glycine rich protein 1,cysteine and glycine rich protein 2	HPA045617	SBA2	5.04119	0.170637	0	0.674	0.737	0.123	0.330017	-0.565179	0.93098	0.338077	-0.620287	0.882543	0.407483	-0.552371	0.890165	0
APOA1	apolipoprotein A1	HPA046715	SBA2	5.42983	0.114558	0	0.597	0.675	0.205	0.722772	0.386952	0.971224	0.854052	0.212568	0.979146	0.784699	0.323651	0.974077	0
EED	embryonic ectoderm development	HPA046731	SBA2	3.13732	0.191349	0	0.606	0.68	0.122	0.768422	0.214035	0.977258	0.901532	0.0982894	0.979574	0.873904	0.1275	0.974077	0
XPOT	exportin for tRNA	HPA048067	SBA2	4.05716	0.105288	0	4.75e-05	0.000172	-0.955	0.929847	0.0964313	0.996814	0.832337	0.242023	0.979146	0.816186	0.267057	0.974077	0
GNA14,GNA11,GNAQ	G protein subunit alpha 14,G protein subunit alpha 11,G protein subunit alpha q	HPA048886	SBA2	5.31508	0.244048	0	8.28e-09	1.14e-07	3.11	0.0259307	0.650241	0.892311	0.024606	0.693959	0.810177	0.032597	0.675511	0.835553	0
MUC16	mucin 16, cell surface associated	HPA050015	SBA2	4.18906	0.094024	0	0.000119	0.000379	-0.974	0.436633	0.950728	0.932661	0.608237	0.659835	0.937655	0.576041	0.721445	0.915773	0
C4B,C4A	complement C4B (Chido blood group),complement C4A (Rodgers blood group)	HPA050103	SBA2	3.94158	0.350839	0	0.0165	0.0301	0.653	0.126547	-0.637222	0.93098	0.0654344	-0.827096	0.825983	0.0572972	-0.860613	0.835553	0
HRG	histidine rich glycoprotein	HPA050269	SBA2	5.53924	0.200972	0	0.466	0.551	0.167	0.121849	-0.809536	0.93098	0.22598	-0.673039	0.882543	0.269496	-0.614295	0.881957	0
BTD	biotinidase	HPA052275	SBA2	3.018	0.249044	0	1.05e-05	4.93e-05	1.71	0.607588	-0.269687	0.948888	0.424531	-0.45469	0.882543	0.391594	-0.491857	0.881957	0
AFM	afamin	HPA052437	SBA2	4.03699	0.127631	0	0.973	0.977	0.112	0.158353	1.13239	0.93098	0.121472	1.28392	0.861706	0.124984	1.27639	0.847116	0
MT-CO2	mitochondrially encoded cytochrome c oxidase II	HPA054758	SBA2	4.02051	0.361757	0	6.39e-05	0.000219	1.32	0.114287	-0.653852	0.93098	0.0722741	-0.798895	0.825983	0.0666734	-0.820072	0.835553	0
POLR2L	RNA polymerase II subunit L	HPA055215	SBA2	3.83649	0.144037	0	0.000253	0.000715	1.95	0.744578	0.236028	0.973367	0.905898	0.0909854	0.979574	0.979119	-0.0205447	0.990258	0
GNA15,GNAS,GNA11,GNA13,GNAL,GNA12,GNA14,GNAQ,GNAZ,GNAO1,GNAT1,GNAT2,GNAT3,GNAI3,GNAI2,GNAI1	G protein subunit alpha 15,GNAS complex locus,G protein subunit alpha 11,G protein subunit alpha 13,G protein subunit alpha L,G protein subunit alpha 12,G protein subunit alpha 14,G protein subunit alpha q,G protein subunit alpha z,G protein subunit alpha o1,G protein subunit alpha transducin 1,G protein subunit alpha transducin 2,G protein subunit alpha transducin 3,G protein subunit alpha i3,G …	HPA055978	SBA2	5.10041	0.188354	0	0.953	0.964	0.0816	0.833	-0.114967	0.987791	0.838606	-0.121729	0.979146	0.902509	-0.0739922	0.979487	0
EFNA5	ephrin A5	HPA056060	SBA2	2.7464	0.203283	0	0.28	0.359	0.194	0.49324	-0.410188	0.932661	0.269268	-0.739978	0.882543	0.240194	-0.801032	0.881957	0
KRAS	KRAS proto-oncogene, GTPase	HPA057085	SBA2	4.93537	0.185004	0	0.0907	0.134	0.361	0.0377253	-1.38358	0.892311	0.0254648	-1.59487	0.810177	0.0187012	-1.70514	0.835553	0
SETBP1	SET binding protein 1	HPA057259	SBA2	4.82863	0.117428	0	0.000163	0.000485	-0.874	0.759157	0.31406	0.97426	0.721282	0.384422	0.96728	0.744087	0.354294	0.96047	0
JAK2	Janus kinase 2	HPA058253	SBA2	5.03809	0.110707	0	3.83e-05	0.000143	-0.87	0.867025	0.169064	0.987791	0.61821	0.531027	0.937655	0.563492	0.619073	0.915773	0
EGF	epidermal growth factor	HPA059130	SBA2	4.46372	0.281551	0	5.23e-07	3.7e-06	1.83	0.650234	-0.208822	0.966486	0.427879	-0.39778	0.882543	0.401031	-0.424507	0.890165	0
SAA2,SAA1,SAA2-SAA4	serum amyloid A2,serum amyloid A1,SAA2-SAA4 readthrough	HPA059733	SBA2	4.23662	0.234491	0	0.774	0.816	0.127	0.996658	-0.00206547	0.999174	0.676105	0.225099	0.965116	0.650554	0.243753	0.940467	0
IL6	interleukin 6	HPA060030	SBA2	6.32657	0.19498	0	0.000159	0.000475	1.08	0.696567	-0.159856	0.971224	0.744774	-0.13894	0.96728	0.794889	-0.112254	0.974077	0
PTPMT1	protein tyrosine phosphatase, mitochondrial 1	HPA060060	SBA2	5.75018	0.161682	0	0.000205	0.000593	1	0.443442	-0.507223	0.932661	0.198539	-0.950101	0.861706	0.17441	-1.01261	0.855922	0
SERPINE1	serpin family E member 1	HPA060081	SBA2	5.80819	0.352667	0	0.0229	0.0404	0.639	0.22975	-0.443067	0.93098	0.122702	-0.626075	0.861706	0.106732	-0.657467	0.847116	0
HRAS	HRas proto-oncogene, GTPase	HPA061227	SBA2	7.05618	0.229916	0	0.556	0.639	0.268	0.206525	-0.725468	0.93098	0.171078	-0.836615	0.861706	0.150836	-0.891282	0.847116	0
CARD11	caspase recruitment domain family member 11	HPA061342	SBA2	4.55305	0.301525	0	4.86e-05	0.000174	1.15	0.358854	-0.437997	0.93098	0.258513	-0.583406	0.882543	0.225935	-0.632713	0.881957	0
MPO	myeloperoxidase	HPA061464	SBA2	6.90234	0.169306	0	0.143	0.201	0.3	0.57144	-0.330718	0.932661	0.505684	-0.412537	0.900485	0.446893	-0.481753	0.898336	0
PRL	prolactin	HPA062017	SBA2	6.80149	0.221273	0	0.00978	0.0186	0.826	0.725245	-0.136012	0.971224	0.851263	-0.0757961	0.979146	0.792847	-0.107336	0.974077	0
PGK2,PGK1	phosphoglycerate kinase 2,phosphoglycerate kinase 1	HPA062515	SBA2	4.28662	0.221898	0	0.069	0.106	0.529	0.842664	-0.0954761	0.987791	0.350943	-0.479884	0.882543	0.199159	-0.697278	0.881957	0
CEACAM7	carcinoembryonic antigen related cell adhesion molecule 7	HPA062633	SBA2	7.0466	0.287023	0	0.0135	0.025	0.838	0.0814501	-0.755451	0.93098	0.0906042	-0.794511	0.861706	0.0741005	-0.847712	0.835553	0
GPX3	glutathione peroxidase 3	HPA062579	SBA2	5.24398	0.262571	0	0.855	0.88	0.227	0.458159	0.33259	0.932661	0.26173	0.526025	0.882543	0.262532	0.534259	0.881957	0
ITIH2	inter-alpha-trypsin inhibitor heavy chain 2	HPA062964	SBA2	6.69382	0.245143	0	0.947	0.959	-0.0285	0.963521	-0.0206171	0.996814	0.785817	-0.129073	0.977562	0.7704	-0.13976	0.971318	0
H3.Y,H3F3B,H3F3A,HIST3H3,HIST2H3D,H3F3C,HIST1H3J,HIST1H3D,HIST2H3C,HIST2H3PS2,HIST2H3A,HIST1H3G,HIST1H3B,HIST1H3E,HIST1H3I,HIST1H3A,HIST1H3F,HIST1H3C,HIST1H3H	histone cluster 2, H3c pseudogene,H3 histone family member 3B,H3 histone family member 3A,histone cluster 3 H3,histone cluster 2 H3 family member d,H3 histone family member 3C,histone cluster 1 H3 family member j,histone cluster 1 H3 family member d,histone cluster 2 H3 family member c,histone cluster 2 H3 pseudogene 2,histone cluster 2 H3 family member a,histone cluster 1 H3 family member g,hist…	HPA064058	SBA2	5.36305	0.229014	0	0.00173	0.00392	0.949	0.533067	-0.330987	0.932661	0.255701	-0.664337	0.882543	0.198431	-0.761686	0.881957	0
A1BG	alpha-1-B glycoprotein	HPA064407	SBA2	5.64301	0.157431	0	0.289	0.369	-0.17	0.71103	-0.311372	0.971224	0.735765	-0.298012	0.96728	0.691633	-0.355774	0.947562	0
TRAF4	TNF receptor associated factor 4	HPA065830	SBA2	5.61915	0.188445	0	0.000656	0.00162	1.12	0.810787	-0.12473	0.987791	0.345938	-0.558747	0.882543	0.283969	-0.646078	0.881957	0
CDKN2B,CDKN2A	cyclin dependent kinase inhibitor 2B,cyclin dependent kinase inhibitor 2A	HPA066678	SBA2	8.55103	0.207776	0	6.3e-05	0.000217	1.24	0.71013	0.189945	0.971224	0.754715	0.170832	0.96728	0.840385	0.111584	0.974077	0
GNAS	GNAS complex locus	HPA028386	SBA2	6.87559	0.337971	0	4.06e-06	2.29e-05	1.78	0.536802	-0.244108	0.932661	0.537942	-0.263053	0.900623	0.466037	-0.313095	0.898336	0
FAS	Fas cell surface death receptor	HPA028617	SBA2	8.93345	0.240158	0	0.0341	0.0574	0.58	0.559543	-0.25544	0.932661	0.542784	-0.28604	0.900623	0.581203	-0.259842	0.915773	0
RBM34	RNA binding motif protein 34	HPA028606	SBA2	7.35188	0.180347	0	0.000112	0.000361	0.908	0.918824	0.0613024	0.996814	0.729016	-0.222267	0.96728	0.682541	-0.26121	0.947562	0
CBL	Cbl proto-oncogene	HPA027956	SBA2	5.46208	0.499536	0	1.33e-09	2.71e-08	2.25	0.747173	0.0703933	0.973367	0.982235	0.00510897	0.991378	0.844969	-0.0455203	0.974077	0
CPZ	carboxypeptidase Z	HPA029083	SBA2	11.7685	0.33816	0	0.94	0.956	0.0314	0.382681	0.34163	0.93098	0.259407	0.468026	0.882543	0.29854	0.434201	0.881957	0
CTNNB1	catenin beta 1	HPA029159	SBA2	9.20032	0.238262	0	0.619	0.691	-0.101	0.467992	0.353424	0.932661	0.429203	0.403071	0.882543	0.521008	0.331611	0.898336	0
CALD1	caldesmon 1	HPA017330 CALD1	SBA2	7.04676	0.537658	0	0.167	0.229	0.208	0.445903	0.182487	0.932661	0.592122	0.13631	0.936856	0.567764	0.148363	0.915773	0
PLAT	plasminogen activator, tissue type	HPA003412	SBA3	3.77755	0.160586	0	0.0379	0.0627	-0.608	0.660672	0.288367	0.966486	0.451113	0.517448	0.882543	0.477875	0.490597	0.898336	0
IDO1	indoleamine 2,3-dioxygenase 1	HPA023149	SBA3	4.83841	0.140504	0	0.218	0.289	0.413	0.200026	-0.773662	0.93098	0.15297	-0.920591	0.861706	0.136853	-0.974164	0.847116	0
HK2	hexokinase 2	HPA028587	SBA3	5.84074	0.22088	0	0.0352	0.0589	-0.409	0.52659	0.354891	0.932661	0.413742	0.482239	0.882543	0.333793	0.585441	0.881957	0
KRT1	keratin 1	HPA017917	SBA3	8.02584	0.553919	0	0.604	0.679	0.0495	0.298004	-0.194773	0.93098	0.325048	-0.188118	0.882543	0.342206	-0.182678	0.881957	0
RGN	regucalcin	HPA029102	SBA3	4.59488	0.472947	0	0.0139	0.0257	0.336	0.239451	-0.339229	0.93098	0.199816	-0.393179	0.861706	0.200395	-0.39694	0.881957	0
ERCC3	ERCC excision repair 3, TFIIH core complex helicase subunit	HPA032149	SBA3	4.77936	0.214254	0	0.253	0.328	0.237	0.622507	-0.179789	0.952226	0.461978	-0.288271	0.882543	0.436351	-0.31325	0.898336	0
HGF	hepatocyte growth factor	HPA040360	SBA3	3.64194	0.107623	0	0.0379	0.0627	0.599	0.529564	0.585576	0.932661	0.964944	0.0451375	0.987592	0.940171	-0.078628	0.982907	0
IL12B	interleukin 12B	HPA041100	SBA3	4.80651	0.145185	0	4.21e-09	6.99e-08	3.06	0.316053	0.602725	0.93098	0.413749	0.514073	0.882543	0.440202	0.494889	0.898336	0
CCR10	C-C motif chemokine receptor 10	HPA048007	SBA3	7.32718	0.251964	1	6.59e-11	2.14e-09	3.25	0.0948685	0.464091	0.93098	0.231925	0.348687	0.882543	0.259546	0.329266	0.881957	0
CASP3	caspase 3	HPA002643	SBA3	4.30787	0.160902	0	4.81e-05	0.000173	1.11	0.238357	0.488122	0.93098	0.316614	0.454679	0.882543	0.323159	0.459685	0.881957	0
TJP2,AL358113.1	tight junction protein 2,	HPA001813	SBA3	5.69062	0.1691	0	0.00862	0.0167	0.619	0.957716	0.0179395	0.996814	0.643664	-0.165029	0.956049	0.677965	-0.150251	0.947562	0
BLM	Bloom syndrome RecQ like helicase	HPA005689	SBA3	5.26305	0.411619	0	0.548	0.631	-0.152	0.658189	-0.110964	0.966486	0.608773	-0.143081	0.937655	0.420338	-0.235054	0.898336	0
ABCB1	ATP binding cassette subfamily B member 1	HPA002199	SBA3	4.8633	0.269171	0	0.000329	0.000894	0.821	0.658562	-0.124952	0.966486	0.558056	-0.182442	0.911755	0.515774	-0.206914	0.898336	0
CDK2	cyclin dependent kinase 2	HPA004945	SBA3	6.5728	0.173458	0	0.932	0.949	-0.257	0.43152	-0.482169	0.932661	0.445312	-0.484068	0.882543	0.426931	-0.508986	0.898336	0
CDC25A	cell division cycle 25A	HPA005855	SBA3	4.70599	0.279944	0	0.0117	0.0219	0.431	0.495433	-0.199973	0.932661	0.434393	-0.238156	0.882543	0.393566	-0.264809	0.883776	0
RAD18	RAD18, E3 ubiquitin protein ligase	HPA008752	SBA3	6.23178	0.208164	0	0.906	0.927	0.05	0.464305	-0.249419	0.932661	0.54417	-0.211072	0.900623	0.461567	-0.259645	0.898336	0
DACH1	dachshund family transcription factor 1	HPA012672	SBA3	5.48705	0.174749	0	0.247	0.322	-0.0138	0.585978	-0.253698	0.932919	0.212624	-0.63461	0.877076	0.166759	-0.710617	0.852169	0
CFLAR	CASP8 and FADD like apoptosis regulator	HPA019044	SBA3	7.76986	0.305067	0	0.0555	0.0891	-0.311	0.0246705	-0.953666	0.892311	0.0421936	-0.895038	0.825983	0.0411104	-0.917403	0.835553	0
RAD21	RAD21 cohesin complex component	HPA020044	SBA3	4.81533	0.109538	1	1.48e-05	6.45e-05	-1.21	0.558222	0.50301	0.932661	0.694043	0.350302	0.965116	0.681186	0.369765	0.947562	0
LMO7	LIM domain 7	HPA020923	SBA3	5.47754	0.239561	0	1.42e-06	8.92e-06	1.82	0.902816	-0.0404593	0.996814	0.79625	-0.087593	0.977919	0.852896	-0.0640947	0.974077	0
CHEK1	checkpoint kinase 1	HPA021615	SBA3	4.87222	0.233125	0	0.968	0.973	-0.0376	0.0995701	-0.788952	0.93098	0.0231555	-1.20662	0.810177	0.0254898	-1.19927	0.835553	0
METAP2	methionyl aminopeptidase 2	HPA019095	SBA3	4.28623	0.10781	0	0.00012	0.000379	-1.39	0.15863	-1.15576	0.93098	0.14168	-1.29228	0.861706	0.123036	-1.38528	0.847116	0
LLGL2	LLGL2, scribble cell polarity complex component	HPA022913	SBA3	3.99729	0.206052	0	0.000193	0.00056	1.3	0.961781	-0.0187905	0.996814	0.751931	-0.132035	0.96728	0.763997	-0.126229	0.968876	0
NOTCH2	notch 2	HPA023536	SBA3	3.08722	0.157998	0	0.486	0.571	-0.0462	0.718109	-0.238201	0.971224	0.759571	-0.213135	0.96728	0.898062	-0.0913241	0.977947	0
ACLY	ATP citrate lyase	HPA028758	SBA3	6.1353	0.30342	1	4.41e-11	1.56e-09	2.92	0.425931	0.210006	0.932661	0.714233	0.102467	0.96728	0.715319	0.10256	0.96047	0
MCEE	methylmalonyl-CoA epimerase	HPA035196	SBA3	3.47996	0.109233	0	0.0254	0.0446	-0.253	0.349304	0.626918	0.93098	0.263118	0.794351	0.882543	0.276939	0.795664	0.881957	0
MDH1B	malate dehydrogenase 1B	HPA034741	SBA3	3.87616	0.181952	0	0.000125	0.00039	0.851	0.655681	0.211345	0.966486	0.335417	0.489853	0.882543	0.362345	0.468671	0.881957	0
KISS1	KiSS-1 metastasis suppressor	HPA035542	SBA3	4.35359	0.229633	0	0.00126	0.00288	0.717	0.86936	0.054371	0.987791	0.539606	0.236637	0.900623	0.713776	0.146591	0.96047	0
XPA	XPA, DNA damage recognition and repair factor	HPA030997	SBA3	6.93641	0.261574	0	0.00713	0.014	0.469	0.11635	0.627371	0.93098	0.127174	0.65356	0.861706	0.121102	0.668885	0.847116	0
CXCR2	C-X-C motif chemokine receptor 2	HPA032016	SBA3	6.27133	0.268888	0	0.0597	0.0941	0.000931	0.15039	-0.475435	0.93098	0.0512904	-0.756162	0.825983	0.0523246	-0.764091	0.835553	0
TIAM1	T cell lymphoma invasion and metastasis 1	HPA030910	SBA3	4.27908	0.233181	0	0.101	0.147	0.123	0.311523	-0.443853	0.93098	0.467903	-0.333841	0.882543	0.501597	-0.308636	0.898336	0
CD34	CD34 molecule	HPA036723	SBA3	3.87	0.0927248	0	0.0577	0.0922	-0.906	0.369676	-0.911215	0.93098	0.431473	-0.843334	0.882543	0.481654	-0.765231	0.898336	0
SORBS1	sorbin and SH3 domain containing 1	HPA036994	SBA3	4.08886	0.313809	0	0.243	0.318	0.0757	0.142481	-0.350016	0.93098	0.194002	-0.322046	0.861706	0.239638	-0.295463	0.881957	0
STN1	STN1, CST complex subunit	HPA037925	SBA3	4.52276	0.243844	0	7.75e-10	1.78e-08	2.05	0.638795	-0.231376	0.961995	0.471185	-0.380939	0.882543	0.507376	-0.352121	0.898336	0
NOS2	nitric oxide synthase 2	HPA038086	SBA3	4.60474	0.169066	0	0.000192	0.00056	1.25	0.319111	-0.38117	0.93098	0.119574	-0.713639	0.861706	0.0934367	-0.78589	0.847116	0
PRDX5	peroxiredoxin 5	HPA037915	SBA3	6.70122	0.132626	0	0.747	0.798	-0.0281	0.132343	-0.975378	0.93098	0.132556	-1.06537	0.861706	0.136662	-1.06424	0.847116	0
CYP2S1	cytochrome P450 family 2 subfamily S member 1	HPA037692	SBA3	4.58828	0.295519	0	1.46e-06	9.03e-06	1.76	0.226911	0.307714	0.93098	0.393122	0.226566	0.882543	0.382103	0.234422	0.881957	0
YAP1	Yes associated protein 1	HPA038885	SBA3	3.84428	0.109373	0	9.06e-06	4.46e-05	1.4	0.0175505	2.05952	0.892311	0.0266857	1.97791	0.810177	0.0319804	1.92736	0.835553	0
RAD51	RAD51 recombinase	HPA043635	SBA3	3.23443	0.185904	0	5.5e-05	0.000193	1.11	0.660506	0.234664	0.966486	0.92924	-0.0512984	0.979574	0.96051	-0.0286921	0.990258	0
ANAPC1	anaphase promoting complex subunit 1	HPA042998	SBA3	4.22825	0.158669	0	0.0781	0.117	0.482	0.0871533	-0.95176	0.93098	0.158421	-0.809309	0.861706	0.130364	-0.89661	0.847116	0
CXCL10	C-X-C motif chemokine ligand 10	HPA046579	SBA3	5.6312	0.149064	0	0.0185	0.0337	0.74	0.144935	-0.807667	0.93098	0.0463309	-1.22525	0.825983	0.0395018	-1.27751	0.835553	0
PMS2	PMS1 homolog 2, mismatch repair system component	HPA047085	SBA3	5.56121	0.398008	0	9.09e-07	6.12e-06	1.62	0.583532	0.111269	0.932661	0.778581	0.0618561	0.974083	0.865332	0.0383937	0.974077	0
CCR9	C-C motif chemokine receptor 9	HPA047210	SBA3	6.91663	0.234498	0	0.91	0.929	-0.183	0.941484	-0.025093	0.996814	0.465314	-0.270648	0.882543	0.406701	-0.310941	0.890165	0
GCDH	glutaryl-CoA dehydrogenase	HPA048492	SBA3	5.13874	0.18802	0	0.0135	0.025	-0.000545	0.35719	-0.359744	0.93098	0.469306	-0.292755	0.882543	0.388516	-0.356838	0.881957	0
NOTCH4	notch 4	HPA051009	SBA3	6.5911	0.299524	0	4.22e-07	3.15e-06	1.29	0.0922269	-0.713955	0.93098	0.109352	-0.709791	0.861706	0.0921833	-0.763058	0.847116	0
CYBB	cytochrome b-245 beta chain	HPA051227	SBA3	5.86862	0.187495	1	4.53e-11	1.56e-09	3.28	0.226137	0.447444	0.93098	0.136242	0.56871	0.861706	0.141102	0.566684	0.847116	0
TMEFF1	transmembrane protein with EGF like and two follistatin like domains 1	HPA051501	SBA3	3.6701	0.0902327	0	2.35e-06	1.41e-05	2.13	0.146809	0.919983	0.93098	0.0615897	1.25722	0.825983	0.0486015	1.34186	0.835553	0
ITGAL	integrin subunit alpha L	HPA053298	SBA3	5.50863	0.264664	1	3.75e-11	1.48e-09	2.75	0.268706	0.261588	0.93098	0.157064	0.359651	0.861706	0.151514	0.367128	0.847116	0
TIMP1	TIMP metallopeptidase inhibitor 1	HPA053417	SBA3	5.27872	0.154729	0	0.218	0.289	0.0314	0.907394	-0.0574302	0.996814	0.743759	0.197024	0.96728	0.753216	0.190106	0.96304	0
PLA2G5	phospholipase A2 group V	HPA055080	SBA3	4.14534	0.265662	0	0.0954	0.14	0.365	0.589929	-0.16055	0.935192	0.412001	-0.276204	0.882543	0.358669	-0.312143	0.881957	0
TNF	tumor necrosis factor	HPA055037	SBA3	5.76969	0.258841	0	0.00013	0.000402	-0.943	0.220436	-0.5135	0.93098	0.180943	-0.595947	0.861706	0.170925	-0.615148	0.8535	0
F11R	F11 receptor	HPA061700	SBA3	7.58978	0.284391	1	1.75e-13	1.93e-11	3.88	0.108037	0.419699	0.93098	0.214674	0.341615	0.877641	0.204428	0.35346	0.881957	0
VWF	von Willebrand factor	HPA001815	SBA3	5.37804	0.28087	0	0.0604	0.0947	-0.271	0.845821	0.0819841	0.987791	0.754781	0.140141	0.96728	0.812406	0.107179	0.974077	0
S100A6	S100 calcium binding protein A6	HPA008060	SBA3	5.12401	0.289078	0	0.17	0.232	0.297	0.94959	-0.0232237	0.996814	0.9683	-0.0155781	0.987592	0.994372	0.00279445	0.996999	0
SHC1	SHC adaptor protein 1	HPA001577	SBA3	10.2344	0.499187	0	0.81	0.841	0.0138	0.441982	-0.224619	0.932661	0.480696	-0.217398	0.88341	0.449383	-0.236863	0.898336	0
ITGB6	integrin subunit beta 6	HPA023626	SBA3	5.73017	0.325568	0	0.319	0.399	-0.236	0.734496	-0.119767	0.971224	0.844837	-0.0741062	0.979146	0.83325	-0.080506	0.974077	0
SRARP	steroid receptor associated and regulated protein	HPA026676	SBA3	4.63726	0.202002	0	0.0882	0.131	0.486	0.354884	0.461587	0.93098	0.47434	0.383696	0.882543	0.473722	0.389749	0.898336	0
S100PBP	S100P binding protein	HPA053684	SBA3	3.8543	0.153475	0	0.000707	0.00173	-0.529	0.490634	-0.346279	0.932661	0.687645	-0.200746	0.965116	0.723502	-0.177711	0.96047	0
PARD3	par-3 family cell polarity regulator	HPA030443	SBA3	5.87402	0.184878	0	1.11e-06	7.29e-06	1.25	0.958836	0.0206336	0.996814	0.815877	0.0964572	0.978129	0.842582	0.0829563	0.974077	0
MCM2	minichromosome maintenance complex component 2	HPA031496	SBA3	5.12318	0.159393	0	0.000944	0.00221	1.1	0.703602	0.189359	0.971224	0.491376	0.35456	0.890105	0.642926	0.241509	0.940467	0
SLC2A1	solute carrier family 2 member 1	HPA031345	SBA3	4.3666	0.160928	0	0.000416	0.00109	0.799	0.911626	0.0434337	0.996814	0.79483	0.105506	0.977757	0.652999	0.184361	0.940467	0
SART1	SART1, U4/U6.U5 tri-snRNP-associated protein 1	HPA031190	SBA3	4.01115	0.202541	0	0.063	0.0982	0.141	0.0706366	0.633564	0.924753	0.0552444	0.705636	0.825983	0.0645324	0.692027	0.835553	0
FARP2	FERM, ARH/RhoGEF and pleckstrin domain protein 2	HPA031226	SBA3	4.77412	0.3001	0	9.24e-06	4.47e-05	1.14	0.555216	-0.179639	0.932661	0.177414	-0.455304	0.861706	0.185441	-0.448787	0.863497	0
PDK3	pyruvate dehydrogenase kinase 3	HPA030305	SBA3	4.41022	0.143574	0	5.62e-05	0.000196	-0.929	0.38883	-0.559857	0.93098	0.375729	-0.594219	0.882543	0.425114	-0.537643	0.898336	0
LATS1	large tumor suppressor kinase 1	HPA031805	SBA3	4.89371	0.257177	0	0.178	0.241	0.198	0.39023	-0.348111	0.93098	0.181822	-0.595511	0.861706	0.22315	-0.54978	0.881957	0
ATRIP	ATR interacting protein	HPA030683	SBA3	4.68595	0.147287	0	0.000241	0.000687	1.03	0.469017	-0.413347	0.932661	0.247573	-0.707156	0.882543	0.257517	-0.703939	0.881957	0
TEP1	telomerase associated protein 1	HPA029206	SBA3	7.47739	0.234147	0	3.24e-08	3.2e-07	2.76	0.179118	0.399298	0.93098	0.193741	0.410363	0.861706	0.233896	0.378282	0.881957	0
MSH3	mutS homolog 3	HPA036081	SBA3	4.14389	0.280769	0	0.666	0.729	0.138	0.851217	-0.0474985	0.987791	0.537848	-0.176057	0.900623	0.543345	-0.177053	0.905284	0
MYC	MYC proto-oncogene, bHLH transcription factor	HPA034790	SBA3	5.28997	0.148555	0	0.00182	0.00409	-0.42	0.0191282	-1.55455	0.892311	0.0135033	-1.82888	0.810177	0.00815633	-2.08981	0.835553	0
EXOC2	exocyst complex component 2	HPA032094	SBA3	7.3094	0.415115	1	8.25e-14	1.14e-11	3.41	0.190461	0.273522	0.93098	0.264646	0.239707	0.882543	0.278452	0.234408	0.881957	0
SIRT6	sirtuin 6	HPA030970	SBA3	5.33416	0.197501	0	0.753	0.799	-0.0284	0.326912	0.291946	0.93098	0.331758	0.298056	0.882543	0.397795	0.267015	0.888347	0
ACKR3	atypical chemokine receptor 3	HPA032003	SBA3	4.28229	0.114931	0	9.51e-05	0.000312	0.887	0.68094	-0.291291	0.971224	0.491328	-0.498102	0.890105	0.378293	-0.656989	0.881957	0
BDH1	3-hydroxybutyrate dehydrogenase 1	HPA030947	SBA3	5.28874	0.236696	0	5.5e-05	0.000193	-0.905	0.308288	-0.56695	0.93098	0.150495	-0.875694	0.861706	0.123311	-0.949103	0.847116	0
PLCG1	phospholipase C gamma 1	HPA036682	SBA3	3.75934	0.161755	0	0.202	0.271	0.4	0.146039	-0.696706	0.93098	0.178682	-0.703126	0.861706	0.17817	-0.709214	0.857385	0
XPC	XPC complex subunit, DNA damage recognition and repair factor	HPA035706	SBA3	7.24637	0.3224	0	0.75	0.799	-0.0197	0.609475	0.191776	0.949827	0.668502	0.169731	0.965116	0.686968	0.160703	0.947562	0
MUT	methylmalonyl-CoA mutase	HPA035971	SBA3	5.38142	0.152929	0	2.22e-08	2.31e-07	2.65	0.176532	0.683673	0.93098	0.197256	0.672892	0.861706	0.247427	0.606809	0.881957	0
SUCLG1	succinate-CoA ligase alpha subunit	HPA036683	SBA3	5.72375	0.144571	1	1.26e-08	1.49e-07	-1.86	0.189941	-0.670386	0.93098	0.197848	-0.682938	0.861706	0.216279	-0.637665	0.881957	0
HMGCS1	3-hydroxy-3-methylglutaryl-CoA synthase 1	HPA036913	SBA3	4.34298	0.103322	0	0.000597	0.00153	-0.342	0.563176	0.259807	0.932661	0.53784	0.282719	0.900623	0.573078	0.260517	0.915773	0
TOPBP1	DNA topoisomerase II binding protein 1	HPA036738	SBA3	4.31508	0.2283	0	0.00915	0.0176	0.526	0.355651	-0.365866	0.93098	0.423226	-0.338735	0.882543	0.351951	-0.401458	0.881957	0
TCF20	transcription factor 20	HPA036786	SBA3	4.62114	0.116792	0	1.17e-05	5.38e-05	2.03	0.0705174	1.11962	0.924753	0.151736	0.939958	0.861706	0.158961	0.932729	0.847116	0
GLI1	GLI family zinc finger 1	HPA034585	SBA3	7.91567	0.312784	0	0.00239	0.0053	-0.639	0.380614	-0.340505	0.93098	0.339578	-0.397019	0.882543	0.296701	-0.439001	0.881957	0
TPP1	tripeptidyl peptidase 1	HPA037710	SBA3	4.20186	0.237067	0	0.000369	0.00099	-1.12	0.466304	0.392313	0.932661	0.421801	0.453018	0.882543	0.455195	0.422617	0.898336	0
ACOT12	acyl-CoA thioesterase 12	HPA037724	SBA3	3.75307	0.106811	0	0.377	0.458	0.242	0.255618	0.884969	0.93098	0.462365	0.604462	0.882543	0.533431	0.519822	0.904781	0
ACOX3	acyl-CoA oxidase 3, pristanoyl	HPA035840	SBA3	4.45621	0.117644	1	1.41e-07	1.2e-06	-1.36	0.246738	-0.909536	0.93098	0.222524	-1.00777	0.882339	0.20466	-1.05878	0.881957	0
PTGR1	prostaglandin reductase 1	HPA036724	SBA3	4.17483	0.135931	0	0.00612	0.0123	0.518	0.603597	0.256324	0.94655	0.860465	0.104841	0.979146	0.855089	0.112741	0.974077	0
GCLC	glutamate-cysteine ligase catalytic subunit	HPA036359	SBA3	4.26708	0.135961	0	0.0546	0.0879	-0.179	0.130711	1.00195	0.93098	0.282109	0.737304	0.882543	0.329595	0.671827	0.881957	0
EHHADH	enoyl-CoA hydratase and 3-hydroxyacyl CoA dehydrogenase	HPA036401	SBA3	6.65495	0.257916	0	2.7e-05	0.000106	1	0.720005	-0.145446	0.971224	0.936354	-0.0364104	0.980433	0.874782	-0.0732919	0.974077	0
YBX3	Y-box binding protein 3	HPA034838	SBA3	4.43969	0.15207	0	0.0587	0.0931	0.756	0.0432176	1.05831	0.892311	0.0574035	1.03933	0.825983	0.0664008	0.999379	0.835553	0
RASA1	RAS p21 protein activator 1	HPA036393	SBA3	3.80566	0.0969499	0	9.3e-08	8.42e-07	2.65	0.029012	1.96066	0.892311	0.0262741	2.14609	0.810177	0.0300275	2.12565	0.835553	0
GBE1	1,4-alpha-glucan branching enzyme 1	HPA038075	SBA3	3.03217	0.162685	0	4.27e-06	2.36e-05	1.7	0.766583	0.17127	0.977258	0.671237	-0.267823	0.965116	0.595197	-0.334633	0.915773	0
SUCLA2	succinate-CoA ligase ADP-forming beta subunit	HPA039435	SBA3	6.69079	0.394579	0	0.34	0.42	-0.0395	0.215365	-0.436084	0.93098	0.283326	-0.400001	0.882543	0.272276	-0.414072	0.881957	0
RBBP8	RB binding protein 8, endonuclease	HPA039890	SBA3	4.96392	0.122096	1	3.25e-07	2.54e-06	-1.24	0.479589	-0.530342	0.932661	0.413065	-0.639049	0.882543	0.420562	-0.632544	0.898336	0
RAD51,AC012476.1	RAD51 recombinase,	HPA039310	SBA3	4.03123	0.203172	0	3.76e-06	2.14e-05	1.73	0.0981832	0.598009	0.93098	0.138605	0.553764	0.861706	0.112378	0.604158	0.847116	0
NOS3	nitric oxide synthase 3	HPA040212	SBA3	10.1107	0.414305	0	0.334	0.415	-0.262	0.33419	0.267058	0.93098	0.53358	0.18475	0.900623	0.570786	0.170311	0.915773	0
NUDT6	nudix hydrolase 6	HPA039202	SBA3	6.20178	0.251661	0	0.00522	0.0107	-0.785	0.448042	-0.349931	0.932661	0.341994	-0.465943	0.882543	0.316	-0.495936	0.881957	0
PIF1	PIF1 5'-to-3' DNA helicase	HPA041064	SBA3	5.03818	0.195885	0	0.000858	0.00204	-0.84	0.211771	-0.732375	0.93098	0.103202	-1.01662	0.861706	0.113831	-0.986481	0.847116	0
IDH3A	isocitrate dehydrogenase 3 (NAD(+)) alpha	HPA041465	SBA3	3.64478	0.105541	0	0.279	0.359	-0.861	0.216037	1.06344	0.93098	0.0761776	1.63282	0.825983	0.0977148	1.52453	0.847116	0
SLX4	SLX4 structure-specific endonuclease subunit	HPA041795	SBA3	5.76667	0.216374	0	1.25e-05	5.62e-05	0.848	0.321244	0.399393	0.93098	0.729255	0.144022	0.96728	0.74661	0.134815	0.96047	0
SLC39A6	solute carrier family 39 member 6	HPA042377	SBA3	6.37979	0.227552	0	2.9e-05	0.000114	-0.833	0.468495	-0.342096	0.932661	0.386864	-0.430741	0.882543	0.397942	-0.424263	0.888347	0
SYMPK	symplekin	HPA042449	SBA3	3.84399	0.141649	0	0.604	0.679	-0.0458	0.779632	-0.139922	0.984594	0.696816	-0.199556	0.965116	0.67049	-0.219185	0.947562	0
TRAPPC6A	trafficking protein particle complex 6A	HPA043043	SBA3	4.87837	0.141251	0	4.62e-06	2.5e-05	2.23	0.0687374	0.930458	0.924753	0.105152	0.878214	0.861706	0.134351	0.815655	0.847116	0
CASP2	caspase 2	HPA042253	SBA3	8.76488	0.564289	0	3.28e-12	1.81e-10	2.05	0.83978	0.0490953	0.987791	0.965918	0.010961	0.987592	0.958674	-0.0134103	0.990258	0
KISS1R	KISS1 receptor	HPA042259	SBA3	3.89097	0.174611	0	0.539	0.623	0.424	0.0368681	-1.14341	0.892311	0.0256601	-1.3373	0.810177	0.0232408	-1.3759	0.835553	0
TXNRD1	thioredoxin reductase 1	HPA043871	SBA3	4.61322	0.156067	0	0.0227	0.0402	-0.603	0.938003	-0.0636593	0.996814	0.813005	-0.205957	0.978129	0.732478	-0.299127	0.96047	0
ARHGEF2	Rho/Rac guanine nucleotide exchange factor 2	HPA043437	SBA3	4.57896	0.18634	0	0.000666	0.00163	1.18	0.759403	0.138669	0.97426	0.542207	0.291595	0.900623	0.499561	0.324068	0.898336	0
NOTCH3	notch 3	HPA044392	SBA3	4.41142	0.153583	1	3.16e-05	0.000123	-1.26	0.590964	0.347564	0.935192	0.909699	0.0751672	0.979574	0.822162	0.150808	0.974077	0
CDSN	corneodesmosin	HPA044730	SBA3	4.44198	0.148019	0	0.00647	0.0129	-0.339	0.951809	-0.0281225	0.996814	0.673784	-0.21301	0.965116	0.74474	-0.167961	0.96047	0
PRKAA2	protein kinase AMP-activated catalytic subunit alpha 2	HPA044540	SBA3	5.76019	0.217737	0	0.333	0.415	0.18	0.268422	-0.453313	0.93098	0.203059	-0.594093	0.862435	0.180358	-0.626747	0.860801	0
CAV2	caveolin 2	HPA044810	SBA3	3.68127	0.137746	0	0.00598	0.0121	0.463	0.222548	-0.603795	0.93098	0.234104	-0.613093	0.882543	0.270366	-0.575715	0.881957	0
GDF6	growth differentiation factor 6	HPA045206	SBA3	8.18887	0.279697	0	0.769	0.813	-0.229	0.0486073	-0.798217	0.892311	0.0857297	-0.740535	0.861706	0.052255	-0.851952	0.835553	0
WASF2	WAS protein family member 2	HPA045288	SBA3	4.16323	0.28456	0	1.69e-07	1.41e-06	2.59	0.294675	0.286889	0.93098	0.435537	0.227723	0.882543	0.471337	0.214825	0.898336	0
GPD2	glycerol-3-phosphate dehydrogenase 2	HPA045506	SBA3	4.74786	0.22376	0	3.97e-05	0.000146	1.2	0.31423	-0.405373	0.93098	0.35177	-0.406573	0.882543	0.286757	-0.470144	0.881957	0
RFC1	replication factor C subunit 1	HPA046116	SBA3	5.02323	0.139992	0	0.0579	0.0924	0.975	0.699636	0.30753	0.971224	0.783415	0.235912	0.977562	0.864604	0.148098	0.974077	0
DLD	dihydrolipoamide dehydrogenase	HPA044849	SBA3	3.91764	0.0906499	1	3.26e-07	2.54e-06	-1.86	0.102482	-1.88555	0.93098	0.150611	-1.71461	0.861706	0.142429	-1.77825	0.847116	0
FOXP3	forkhead box P3	HPA045943	SBA3	3.55693	0.21099	0	5.48e-07	3.83e-06	1.7	0.356339	-0.355574	0.93098	0.354641	-0.372529	0.882543	0.331639	-0.39474	0.881957	0
CST6	cystatin E/M	HPA044963	SBA3	4.28637	0.260455	0	3.94e-05	0.000146	-0.534	0.383653	-0.331727	0.93098	0.127543	-0.653485	0.861706	0.0846207	-0.752415	0.847116	0
XBP1	X-box binding protein 1	HPA044305	SBA3	5.31077	0.166383	0	0.287	0.367	0.261	0.441171	0.416007	0.932661	0.344072	0.537334	0.882543	0.390453	0.491322	0.881957	0
BARD1	BRCA1 associated RING domain 1	HPA044864	SBA3	4.72922	0.156587	0	0.0446	0.0728	0.461	0.810816	-0.143122	0.987791	0.973279	0.0213066	0.987592	0.850382	0.121311	0.974077	0
PDK4	pyruvate dehydrogenase kinase 4	HPA045852	SBA3	5.62537	0.201047	0	0.516	0.601	-0.00367	0.760174	-0.163374	0.97426	0.766862	-0.163075	0.971039	0.739582	-0.18338	0.96047	0
ACAD9	acyl-CoA dehydrogenase family member 9	HPA046720	SBA3	5.57725	0.258672	0	0.000939	0.0022	0.717	0.00532862	-1.39857	0.892311	0.00998509	-1.34944	0.810177	0.0109156	-1.35104	0.835553	0
TJP3	tight junction protein 3	HPA046863	SBA3	4.89427	0.188333	1	4.53e-09	6.99e-08	-1.27	0.0874568	-0.935512	0.93098	0.0736393	-1.06627	0.825983	0.0708797	-1.09771	0.835553	0
ACTR3B,ACTR3	ARP3 actin related protein 3 homolog B,ARP3 actin related protein 3 homolog	HPA047016	SBA3	5.79194	0.249248	0	0.00684	0.0135	-0.494	0.99344	-0.00380505	0.999174	0.73081	-0.167858	0.96728	0.68001	-0.201838	0.947562	0
GBP1	guanylate binding protein 1	HPA047424	SBA3	4.52211	0.115832	0	0.483	0.569	-0.335	0.254449	-0.710149	0.93098	0.349386	-0.638192	0.882543	0.408353	-0.573451	0.890165	0
SIRPB1	signal regulatory protein beta 1	HPA047463	SBA3	3.61781	0.10081	0	0.0298	0.0513	-0.0493	0.114967	-0.988962	0.93098	0.106619	-1.09145	0.861706	0.114378	-1.11356	0.847116	0
MYH10	myosin heavy chain 10	HPA047541	SBA3	5.34495	0.246025	0	3.23e-07	2.54e-06	1.39	0.429298	-0.297284	0.932661	0.471468	-0.285514	0.882543	0.530348	-0.250052	0.904781	0
FOXC2	forkhead box C2	HPA047848	SBA3	2.89784	0.102375	0	0.346	0.426	-0.293	0.0517282	-1.47228	0.892311	0.0752426	-1.35759	0.825983	0.101603	-1.22979	0.847116	0
COLEC12	collectin subfamily member 12	HPA047917	SBA3	3.57247	0.220971	0	0.000123	0.000387	0.878	0.626425	0.202504	0.952226	0.684374	0.176975	0.965116	0.820875	0.0996497	0.974077	0
NT5E	5'-nucleotidase ecto	HPA048043	SBA3	3.98227	0.209912	0	1.02e-06	6.78e-06	1.23	0.872229	-0.054955	0.988557	0.891818	-0.046761	0.979574	0.838223	-0.0709284	0.974077	0
LIG1	DNA ligase 1	HPA048071	SBA3	4.13202	0.101795	0	3.97e-07	3.04e-06	1.8	0.393903	0.534332	0.931379	0.695361	0.255309	0.965116	0.640567	0.306231	0.940467	0
PARD6A	par-6 family cell polarity regulator alpha	HPA048094	SBA3	6.79118	0.401584	1	2.21e-12	1.52e-10	2.89	0.838509	0.0465855	0.987791	0.817448	-0.0570556	0.978129	0.882493	-0.036727	0.974766	0
ILK	integrin linked kinase	HPA048437	SBA3	5.10677	0.22776	0	0.00332	0.00712	-0.559	0.289497	-0.416399	0.93098	0.189718	-0.552337	0.861706	0.163755	-0.596141	0.847116	0
MYCN	MYCN proto-oncogene, bHLH transcription factor	HPA048607	SBA3	4.58061	0.189998	0	1.74e-06	1.07e-05	1.7	0.952924	-0.0253265	0.996814	0.611817	-0.233128	0.937655	0.622258	-0.229814	0.936669	0
LIPE	lipase E, hormone sensitive type	HPA048910	SBA3	4.61883	0.190287	0	2.5e-06	1.47e-05	1.24	0.162521	-0.851068	0.93098	0.0802889	-1.16639	0.854822	0.072489	-1.20622	0.835553	0
IDH3B	isocitrate dehydrogenase 3 (NAD(+)) beta	HPA049387	SBA3	3.73207	0.136216	0	0.0812	0.122	0.438	0.813906	0.0977792	0.987791	0.710087	0.183022	0.96728	0.686859	0.200282	0.947562	0
PDPR	pyruvate dehydrogenase phosphatase regulatory subunit	HPA049815	SBA3	4.64252	0.13819	0	4.12e-09	6.99e-08	2.62	0.049901	0.907675	0.892311	0.0810899	0.839684	0.854822	0.111654	0.773705	0.847116	0
AFDN	afadin, adherens junction formation factor	HPA049868	SBA3	5.38076	0.263139	0	0.405	0.488	0.329	0.438696	-0.239551	0.932661	0.487276	-0.228774	0.889044	0.419999	-0.268338	0.898336	0
DNM1	dynamin 1	HPA049910	SBA3	4.98712	0.171765	0	7.98e-07	5.44e-06	1.3	0.955897	0.0234132	0.996814	0.983575	-0.00898366	0.991412	0.860227	-0.0776875	0.974077	0
ERCC1	ERCC excision repair 1, endonuclease non-catalytic subunit	HPA050182	SBA3	5.08247	0.203837	0	3.24e-05	0.000123	-0.7	0.228608	-0.628554	0.93098	0.210476	-0.687256	0.87296	0.222959	-0.672571	0.881957	0
PGAM2	phosphoglycerate mutase 2	HPA050314	SBA3	4.5185	0.153509	0	6.23e-06	3.21e-05	-0.813	0.0885402	-0.946928	0.93098	0.0546632	-1.19158	0.825983	0.064559	-1.14731	0.835553	0
UQCRFS1	ubiquinol-cytochrome c reductase, Rieske iron-sulfur polypeptide 1	HPA050339	SBA3	3.62698	0.10615	0	0.000138	0.000424	-1.1	0.232272	1.24104	0.93098	0.18107	1.4594	0.861706	0.238398	1.29628	0.881957	0
RNF8	ring finger protein 8	HPA050731	SBA3	3.72466	0.320872	0	0.157	0.217	0.274	0.535793	-0.149411	0.932661	0.634441	-0.119306	0.949785	0.581898	-0.139321	0.915773	0
SMAD6	SMAD family member 6	HPA051193	SBA3	6.42162	0.203777	0	0.105	0.152	-0.461	0.0432672	-1.01781	0.892311	0.0412775	-1.07634	0.825983	0.0350933	-1.13954	0.835553	0
MLH3	mutL homolog 3	HPA051305	SBA3	4.93961	0.211307	1	1.43e-11	6.56e-10	3.04	0.625784	0.181641	0.952226	0.638044	0.184426	0.950383	0.626975	0.191932	0.93716	0
CLDN2	claudin 2	HPA051548	SBA3	4.47294	0.388932	0	0.00706	0.0139	0.598	0.962864	-0.0105215	0.996814	0.719369	0.0890943	0.96728	0.652339	0.113048	0.940467	0
FUT1	fucosyltransferase 1 (H blood group)	HPA051844	SBA3	4.07475	0.234159	0	0.00395	0.00833	0.656	0.759908	-0.119354	0.97426	0.561375	-0.237212	0.912954	0.468078	-0.303941	0.898336	0
SHH	sonic hedgehog	HPA052029	SBA3	3.38455	0.133018	0	0.00112	0.00259	1.46	0.0366921	1.19442	0.892311	0.0140465	1.48844	0.810177	0.00965917	1.5801	0.835553	0
SNAI1	snail family transcriptional repressor 1	HPA052119	SBA3	8.66141	0.293213	0	0.0341	0.0574	0.407	0.540312	-0.225061	0.932661	0.388134	-0.339731	0.882543	0.390124	-0.340194	0.881957	0
CLDN6	claudin 6	HPA052174	SBA3	4.82746	0.350046	0	0.000103	0.000334	1.09	0.124582	-0.408284	0.93098	0.108444	-0.448829	0.861706	0.116425	-0.444386	0.847116	0
SMG6	SMG6, nonsense mediated mRNA decay factor	HPA052205	SBA3	5.2339	0.143922	0	0.0845	0.126	0.213	0.564191	-0.306618	0.932661	0.763674	-0.169107	0.969278	0.587227	-0.311782	0.915773	0
CDC27	cell division cycle 27	HPA052399	SBA3	3.55578	0.101549	0	0.00034	0.000921	-1.3	0.426463	0.84558	0.932661	0.217869	1.36849	0.877641	0.288294	1.18874	0.881957	0
ITGA4	integrin subunit alpha 4	HPA052415	SBA3	4.32127	0.268719	0	1.15e-08	1.41e-07	2.07	0.221334	-0.42123	0.93098	0.416454	-0.304706	0.882543	0.377677	-0.33242	0.881957	0
MSRA	methionine sulfoxide reductase A	HPA053069	SBA3	5.21654	0.217764	0	2.28e-05	9.38e-05	-0.829	0.511631	-0.299356	0.932661	0.343758	-0.457326	0.882543	0.337761	-0.46841	0.881957	0
CLDN15	claudin 15	HPA053199	SBA3	10.9155	0.53798	1	7.39e-15	4.08e-12	3.57	0.296871	0.170079	0.93098	0.469043	0.123941	0.882543	0.498223	0.116502	0.898336	0
DOCK1	dedicator of cytokinesis 1	HPA053277	SBA3	3.97242	0.134719	0	7.47e-05	0.000253	1.4	0.459935	0.493256	0.932661	0.693872	0.278659	0.965116	0.744707	0.232178	0.96047	0
DECR2	2,4-dienoyl-CoA reductase 2	HPA053400	SBA3	4.72235	0.260972	0	0.0006	0.00153	1.02	0.71996	-0.121384	0.971224	0.415135	-0.324565	0.882543	0.337145	-0.39093	0.881957	0
OXCT2	3-oxoacid CoA-transferase 2	HPA053950	SBA3	4.61928	0.181405	0	8.26e-05	0.000276	1.34	0.00329991	1.3183	0.892311	0.00356489	1.3593	0.810177	0.00537266	1.30393	0.835553	0
ACSM3	acyl-CoA synthetase medium chain family member 3	HPA053517	SBA3	4.46057	0.173471	0	1.52e-05	6.57e-05	1.73	0.865428	0.0954726	0.987791	0.702334	-0.228927	0.96728	0.765626	-0.182944	0.968876	0
FANCD2	Fanconi anemia complementation group D2	HPA054101	SBA3	10.75	0.505009	0	0.116	0.165	0.542	0.728101	-0.0998178	0.971224	0.77901	-0.0861598	0.974083	0.690537	-0.123676	0.947562	0
CCND2	cyclin D2	HPA054196	SBA3	6.59167	0.373499	0	6.72e-09	1e-07	1.73	0.0470148	-0.562355	0.892311	0.0189538	-0.730235	0.810177	0.0295068	-0.679859	0.835553	0
MARK2	microtubule affinity regulating kinase 2	HPA054325	SBA3	3.97008	0.241818	0	0.959	0.967	0.288	0.924662	-0.0314708	0.996814	0.760825	0.112163	0.96728	0.896945	0.04847	0.977947	0
ERBB3	erb-b2 receptor tyrosine kinase 3	HPA054473	SBA3	4.51133	0.187118	0	0.00442	0.0092	0.591	0.817822	-0.0839138	0.987791	0.871057	-0.0671238	0.979146	0.8432	-0.0838042	0.974077	0
PYCARD	PYD and CARD domain containing	HPA054496	SBA3	5.77555	0.236886	0	0.986	0.988	0.0085	0.181674	-0.559616	0.93098	0.174307	-0.59343	0.861706	0.161122	-0.629449	0.847116	0
DSP	desmoplakin	HPA054950	SBA3	4.60723	0.182962	0	0.202	0.271	0.213	0.322525	0.359995	0.93098	0.516781	0.246923	0.900623	0.518883	0.248567	0.898336	0
CDK4	cyclin dependent kinase 4	HPA055266	SBA3	3.41789	0.244268	0	0.805	0.838	-0.16	0.322103	0.405452	0.93098	0.715306	0.16293	0.96728	0.66827	0.19269	0.947562	0
TGFA	transforming growth factor alpha	HPA055602	SBA3	4.63106	0.490169	0	2.43e-08	2.48e-07	1.4	0.845951	-0.0443669	0.987791	0.411171	-0.210647	0.882543	0.294927	-0.272188	0.881957	0
PATJ	PATJ, crumbs cell polarity complex component	HPA056031	SBA3	6.77471	0.315631	0	0.114	0.163	-0.296	0.274014	-0.41892	0.93098	0.138919	-0.616729	0.861706	0.138608	-0.623605	0.847116	0
TNKS2	tankyrase 2	HPA057512	SBA3	3.42633	0.101127	0	0.000325	0.000887	-1.01	0.0579259	2.16403	0.92026	0.135418	1.81888	0.861706	0.140554	1.80927	0.847116	0
GYS2	glycogen synthase 2	HPA057644	SBA3	3.10542	0.0916623	0	0.0378	0.0627	-0.0847	0.167916	-1.18212	0.93098	0.0894177	-1.6899	0.861706	0.0766939	-1.79816	0.835553	0
PGM2	phosphoglucomutase 2	HPA058851	SBA3	3.22223	0.243957	0	1.08e-08	1.36e-07	2.08	0.980362	-0.0113063	0.999174	0.749421	-0.151795	0.96728	0.703497	-0.181233	0.955195	0
GAR1	GAR1 ribonucleoprotein	HPA059098	SBA3	7.9817	0.260832	0	0.211	0.28	-0.225	0.97042	0.0149407	0.997731	0.832354	-0.0899125	0.979146	0.810527	-0.102745	0.974077	0
PPL	periplakin	HPA059859	SBA3	4.4197	0.184011	0	7.19e-09	1.04e-07	2.9	0.495355	0.29993	0.932661	0.547018	0.279674	0.900623	0.581224	0.256456	0.915773	0
TERT	telomerase reverse transcriptase	HPA059959	SBA3	3.55935	0.171643	0	3.87e-09	6.89e-08	2.27	0.817518	-0.114645	0.987791	0.908828	-0.0626811	0.979574	0.891561	-0.0754126	0.976472	0
TMEM132A	transmembrane protein 132A	HPA060492	SBA3	5.09294	0.205286	0	9.62e-09	1.24e-07	2.63	0.277161	0.371329	0.93098	0.348865	0.355296	0.882543	0.371671	0.341268	0.881957	0
BCL2L1	BCL2 like 1	HPA061308	SBA3	3.86948	0.28815	0	0.000154	0.000468	0.785	0.617426	-0.154341	0.952226	0.803037	-0.08104	0.978129	0.739207	-0.109104	0.96047	0
LIN28B	lin-28 homolog B	HPA061745	SBA3	5.29538	0.218801	0	0.0655	0.102	-0.262	0.0754569	-0.79874	0.93098	0.06568	-0.893058	0.825983	0.0770602	-0.863542	0.835553	0
TCF3	transcription factor 3	HPA062476	SBA3	4.24538	0.173709	0	3.22e-07	2.54e-06	1.56	0.334544	0.294836	0.93098	0.732278	0.109239	0.96728	0.792439	0.0856222	0.974077	0
SGCE	sarcoglycan epsilon	HPA062891	SBA3	5.11466	0.171047	0	0.727	0.784	0.22	0.927127	-0.0543751	0.996814	0.923003	-0.061579	0.979574	0.802416	-0.161893	0.974077	0
S1PR1	sphingosine-1-phosphate receptor 1	HPA062977	SBA3	4.26326	0.204	0	0.133	0.188	0.313	0.688785	-0.14448	0.971224	0.436537	-0.302925	0.882543	0.451419	-0.294813	0.898336	0
VCL	vinculin	HPA063777	SBA3	5.13062	0.500332	0	0.641	0.708	0.315	0.576575	-0.108674	0.932661	0.555737	-0.12744	0.911755	0.561613	-0.126798	0.915773	0
MDM2	MDM2 proto-oncogene	HPA064205	SBA3	4.18167	0.132677	0	0.000268	0.000751	1.15	0.543099	0.442206	0.932661	0.742618	0.246529	0.96728	0.733512	0.256625	0.96047	0
NOTCH2,NOTCH2NL,NBPF14,NBPF19,NBPF26	notch 2,notch 2 N-terminal like,NBPF member 14,NBPF member 19,NBPF member 26	HPA064511	SBA3	5.56119	0.170183	0	1.48e-08	1.62e-07	3.51	0.0422058	0.803726	0.892311	0.179748	0.55371	0.861706	0.202336	0.527693	0.881957	0
SDHA	succinate dehydrogenase complex flavoprotein subunit A	HPA064582	SBA3	6.35944	0.201617	0	3.28e-05	0.000124	-0.97	0.925094	-0.046537	0.996814	0.805261	-0.125983	0.978129	0.822163	-0.115842	0.974077	0
GALM	galactose mutarotase	HPA064835	SBA3	4.18596	0.205437	0	0.0776	0.117	0.296	0.393645	-0.334293	0.931379	0.317309	-0.419831	0.882543	0.29725	-0.443074	0.881957	0
ACOX2	acyl-CoA oxidase 2	HPA064845	SBA3	6.84064	0.471962	0	0.519	0.604	-0.206	0.304102	-0.290471	0.93098	0.409611	-0.245855	0.882543	0.429285	-0.238673	0.898336	0
CCR2	C-C motif chemokine receptor 2	HPA065041	SBA3	5.17752	0.130955	0	9.22e-09	1.24e-07	1.9	0.496417	-0.573473	0.932661	0.60192	-0.461909	0.936856	0.597357	-0.476835	0.915773	0
RASSF1	Ras association domain family member 1	HPA064410	SBA3	5.24427	0.16913	0	1.92e-07	1.58e-06	-0.995	0.495809	-0.393483	0.932661	0.423296	-0.481138	0.882543	0.468919	-0.439478	0.898336	0
TGFB2	transforming growth factor beta 2	HPA065065	SBA3	4.93991	0.385782	0	1.54e-05	6.61e-05	0.971	0.452968	-0.25051	0.932661	0.401249	-0.300561	0.882543	0.344803	-0.341085	0.881957	0
ZNF559	zinc finger protein 559	HPA065485	SBA3	5.03751	0.1275	0	0.296	0.375	-0.15	0.285799	0.875715	0.93098	0.248454	1.01066	0.882543	0.307687	0.899198	0.881957	0
HNRNPA2B1	heterogeneous nuclear ribonucleoprotein A2/B1	HPA065537	SBA3	4.73294	0.112054	1	4.38e-06	2.39e-05	-1.24	0.667414	-0.313823	0.966486	0.754773	-0.251182	0.96728	0.802794	-0.201035	0.974077	0
THBS2	thrombospondin 2	HPA066883	SBA3	6.07927	0.167723	0	0.0291	0.0503	-0.527	0.237535	-0.844282	0.93098	0.164133	-1.06908	0.861706	0.0965085	-1.30584	0.847116	0
BLZF1	basic leucine zipper nuclear factor 1	HPA067113	SBA3	5.24896	0.217596	0	9.2e-06	4.47e-05	1.82	0.324991	0.461827	0.93098	0.227607	0.6182	0.882543	0.247272	0.595733	0.881957	0
IGFBP5	insulin like growth factor binding protein 5	HPA068642	SBA3	9.00491	0.279839	0	0.456	0.542	0.0928	0.749242	0.136147	0.973367	0.878312	0.0690678	0.979574	0.905891	0.0541596	0.980654	0
PRKCB	protein kinase C beta	HPA069015	SBA3	4.58119	0.118317	0	0.523	0.606	-0.133	0.62015	0.426929	0.952226	0.889577	-0.127281	0.979574	0.789683	-0.244594	0.974077	0
LIN28A	lin-28 homolog A	HPA068814	SBA3	4.9865	0.0962254	0	1.24e-09	2.64e-08	2.44	0.952987	0.0594238	0.996814	0.820841	-0.253429	0.978129	0.843616	-0.221969	0.974077	0
DUOX2	dual oxidase 2	HPA069044	SBA3	5.3759	0.322882	0	0.00351	0.00748	0.623	0.610692	0.169329	0.949827	0.962798	-0.0165658	0.987592	0.979501	0.00930869	0.990258	0
ERCC2	ERCC excision repair 2, TFIIH core complex helicase subunit	HPA069266	SBA3	4.71875	0.2016	0	0.119	0.169	0.371	0.0418531	-0.8612	0.892311	0.0875879	-0.723232	0.861706	0.140462	-0.622322	0.847116	0
CXCR1	C-X-C motif chemokine receptor 1	HPA069496	SBA3	4.01893	0.176249	0	0.00494	0.0102	0.727	0.744012	0.143932	0.973367	0.907783	0.0530856	0.979574	0.992349	-0.0044737	0.99699	0
CD274	CD274 molecule	HPA068883	SBA3	5.16715	0.138193	0	0.594	0.673	0.0807	0.296804	0.737799	0.93098	0.240218	0.863946	0.882543	0.218852	0.929901	0.881957	0
EXO1	exonuclease 1	HPA069738	SBA3	3.58315	0.106766	0	0.172	0.235	-0.318	0.225962	-0.987257	0.93098	0.154303	-1.31749	0.861706	0.152117	-1.33566	0.847116	0
PMS1	PMS1 homolog 1, mismatch repair system component	HPA069764	SBA3	3.46548	0.101903	0	6.3e-06	3.22e-05	1.24	0.118126	1.21366	0.93098	0.149954	1.12364	0.861706	0.159429	1.10078	0.847116	0
FANCA	Fanconi anemia complementation group A	HPA070967	SBA3	4.1127	0.185646	0	0.635	0.702	0.263	0.244193	-0.591829	0.93098	0.202176	-0.694188	0.862435	0.184269	-0.72885	0.863335	0
MAPK10,MAPK8	mitogen-activated protein kinase 10,mitogen-activated protein kinase 8	HPA071800	SBA3	4.6555	0.176808	0	1.07e-07	9.39e-07	1.7	0.0911832	0.782556	0.93098	0.192258	0.664902	0.861706	0.159468	0.721374	0.847116	0
FANCG	Fanconi anemia complementation group G	HPA072104	SBA3	4.626	0.50249	0	0.0137	0.0252	0.611	0.412227	-0.187284	0.932661	0.443688	-0.185817	0.882543	0.49346	-0.166192	0.898336	0
CCND3	cyclin D3	HPA071369	SBA3	3.46488	0.235409	0	0.0599	0.0942	0.292	0.514985	0.226496	0.932661	0.928966	0.03584	0.979574	0.835488	0.0838256	0.974077	0
KITLG	KIT ligand	HPA070395	SBA3	4.7952	0.175978	0	0.000103	0.000334	0.935	0.376525	0.396469	0.93098	0.31364	0.4814	0.882543	0.351293	0.450555	0.881957	0
EME1	essential meiotic structure-specific endonuclease 1	HPA067774	SBA3	5.79536	0.209753	0	0.145	0.203	0.298	0.329385	0.422459	0.93098	0.458331	0.344309	0.882543	0.420724	0.378501	0.898336	0
AGER	advanced glycosylation end-product specific receptor	HPA069474	SBA3	5.14443	0.180055	0	0.000289	0.000806	0.814	0.74561	-0.161359	0.973367	0.472321	-0.380796	0.882543	0.369871	-0.479616	0.881957	0
PTCH1	patched 1	HPA075072	SBA3	7.05447	0.187485	1	3.26e-06	1.88e-05	-1.12	0.057388	-1.2436	0.92026	0.0556359	-1.36954	0.825983	0.0516213	-1.41609	0.835553	0
IL10	interleukin 10	HPA027476	SBA3	5.47581	0.267611	0	0.00135	0.00307	-0.619	0.47445	-0.308451	0.932661	0.454217	-0.340575	0.882543	0.425721	-0.36633	0.898336	0
FH	fumarate hydratase	HPA027341	SBA3	4.59988	0.140181	0	0.0591	0.0935	0.546	0.558889	-0.324453	0.932661	0.755408	-0.183909	0.96728	0.643889	-0.282947	0.940467	0
EPB41	erythrocyte membrane protein band 4.1	HPA028414	SBA3	4.38485	0.137987	0	0.000105	0.000338	1.07	0.127488	0.874554	0.93098	0.184879	0.794421	0.861706	0.204473	0.762037	0.881957	0
TIE1	tyrosine kinase with immunoglobulin like and EGF like domains 1	HPA027432	SBA3	5.38124	0.163634	1	9.93e-10	2.19e-08	2.93	0.494478	0.288631	0.932661	0.169538	0.64813	0.861706	0.20179	0.605492	0.881957	0
ERCC4	ERCC excision repair 4, endonuclease catalytic subunit	HPA027632	SBA3	4.52465	0.529728	0	0.275	0.354	-0.0736	0.0457096	-0.437524	0.892311	0.0178315	-0.549358	0.810177	0.0160783	-0.56525	0.835553	0
GATA3	GATA binding protein 3	HPA029731	SBA3	4.69168	0.129152	0	0.000608	0.00153	-1.15	0.162642	-1.32243	0.93098	0.123232	-1.58213	0.861706	0.105332	-1.6868	0.847116	0
FBLN5	fibulin 5	HPA000848	SBA1	8.24875	0.281014	0	4.4e-07	3.24e-06	1.52	0.705066	0.124889	0.971224	0.815732	0.0807509	0.978129	0.77871	0.0982094	0.973708	0
LTBP2	latent transforming growth factor beta binding protein 2	HPA003415	SBA1	8.15413	0.260317	0	0.193	0.261	0.257	0.731694	-0.129961	0.971224	0.866315	-0.0664289	0.979146	0.964706	-0.0175493	0.990258	0
EMID1	EMI domain containing 1	HPA000592	SBA1	12.0568	0.326024	0	0.723	0.781	-0.0601	0.727387	-0.131799	0.971224	0.908908	-0.0463573	0.979574	0.917579	-0.0426262	0.981906	0
SCUBE1	signal peptide, CUB domain and EGF like domain containing 1	HPA003190	SBA1	7.57247	0.307571	0	0.422	0.507	0.0631	0.020574	-0.834549	0.892311	0.0116369	-0.984829	0.810177	0.00920771	-1.02986	0.835553	0
C6orf15	chromosome 6 open reading frame 15	HPA000969	SBA1	5.00165	0.407381	0	0.0963	0.141	0.3	0.800225	-0.0596461	0.987791	0.50877	-0.16389	0.900485	0.552825	-0.148151	0.912162	0
EGFL6	EGF like domain multiple 6	HPA001938	SBA1	9.10495	0.239206	0	0.301	0.379	-0.399	0.920955	-0.0499799	0.996814	0.874652	-0.0894241	0.979146	0.827753	-0.124857	0.974077	0
SERPINA1	serpin family A member 1	HPA000927	SBA1	10.1776	0.280391	0	0.0662	0.102	-0.446	0.309202	-0.454428	0.93098	0.293719	-0.509315	0.882543	0.270304	-0.539304	0.881957	0
SPARC	secreted protein acidic and cysteine rich	HPA002989	SBA1	6.45126	0.341329	0	0.46	0.546	0.265	0.0461728	0.797058	0.892311	0.0928544	0.720954	0.861706	0.0692721	0.78743	0.835553	0
LAMB2	laminin subunit beta 2	HPA001859	SBA1	6.3835	0.255251	0	0.0479	0.0778	0.27	0.105195	0.939039	0.93098	0.035502	1.29312	0.825983	0.0459877	1.23109	0.835553	0
HTRA1	HtrA serine peptidase 1	HPA002184	SBA1	6.92318	0.222044	1	7.57e-10	1.78e-08	2.69	0.258358	0.469741	0.93098	0.459216	0.321996	0.882543	0.521958	0.279467	0.898336	0
EMILIN1	elastin microfibril interfacer 1	HPA002822	SBA1	5.1808	0.349768	0	0.0708	0.108	-0.321	0.34925	-0.259227	0.93098	0.470401	-0.205519	0.882543	0.548286	-0.170834	0.906642	0
PTK7	protein tyrosine kinase 7 (inactive)	HPA003222	SBA1	7.92989	0.271941	0	0.0213	0.0383	0.542	0.0488476	0.545175	0.892311	0.0986964	0.504669	0.861706	0.0962284	0.514862	0.847116	0
PCSK6	proprotein convertase subtilisin/kexin type 6	HPA003242	SBA1	8.26518	0.172054	0	0.0327	0.0553	0.629	0.659009	-0.250956	0.966486	0.926123	-0.054932	0.979574	0.918828	-0.0606594	0.981906	0
FGFBP1	fibroblast growth factor binding protein 1	HPA004332	SBA1	7.36366	0.440417	0	0.000359	0.000966	0.556	0.0140608	-0.597997	0.892311	0.0143193	-0.633844	0.810177	0.0115864	-0.662476	0.835553	0
FBLN2	fibulin 2	HPA001934	SBA1	5.15473	0.19624	0	0.154	0.214	0.392	0.837477	0.118729	0.987791	0.706137	0.23386	0.96728	0.589403	0.342293	0.915773	0
CHL1	cell adhesion molecule L1 like	HPA003345	SBA1	6.07772	0.254881	0	0.000488	0.00126	-0.129	0.989153	-0.00321914	0.999174	0.404822	-0.215926	0.882543	0.377206	-0.234052	0.881957	0
TNC	tenascin C	HPA004823	SBA1	8.29943	0.15862	0	0.0766	0.116	-0.779	0.551261	-0.572357	0.932661	0.418895	-0.836182	0.882543	0.468214	-0.761488	0.898336	0
CFTR	cystic fibrosis transmembrane conductance regulator	HPA004850	SBA1	6.41272	0.334	0	0.00195	0.00438	1.02	0.303717	0.271433	0.93098	0.259167	0.319823	0.882543	0.256355	0.324207	0.881957	0
MUC4	mucin 4, cell surface associated	HPA005895	SBA1	8.29488	0.343608	0	8.74e-08	8.18e-07	1.31	0.553216	-0.203668	0.932661	0.388674	-0.345633	0.882543	0.356988	-0.371602	0.881957	0
MMP1	matrix metallopeptidase 1	HPA004920	SBA1	7.7477	0.352441	0	4.97e-07	3.56e-06	1.8	0.491582	0.171916	0.932661	0.231916	0.316083	0.882543	0.282543	0.287415	0.881957	0
MMP3	matrix metallopeptidase 3	HPA004939	SBA1	6.86786	0.273063	0	3.5e-10	8.78e-09	2.18	0.695079	0.152299	0.971224	0.794181	0.107295	0.977757	0.842028	0.0823479	0.974077	0
NLGN1	neuroligin 1	HPA006681	SBA1	8.17768	0.317203	0	0.877	0.9	0.0717	0.62082	0.17549	0.952226	0.973039	-0.0130488	0.987592	0.859191	-0.0691675	0.974077	0
SORT1	sortilin 1	HPA006889	SBA1	6.98501	0.30023	0	0.0322	0.0547	0.471	0.49594	-0.232349	0.932661	0.323983	-0.355644	0.882543	0.327039	-0.355792	0.881957	0
ANGPTL4	angiopoietin like 4	HPA006666	SBA1	5.74021	0.163391	0	0.000123	0.000387	-1.04	0.87549	0.1097	0.988609	0.87194	-0.121913	0.979146	0.907008	-0.0895203	0.980654	0
ADAMTSL4	ADAMTS like 4	HPA006279	SBA1	7.96612	0.17021	0	0.99	0.99	0.32	0.884613	-0.108994	0.990335	0.890233	-0.109637	0.979574	0.924829	-0.0768735	0.981906	0
LAMB3	laminin subunit beta 3	HPA007513	SBA1	6.50009	0.371808	0	0.464	0.549	0.484	0.390161	-0.227337	0.93098	0.575937	-0.1611	0.920287	0.487979	-0.201211	0.898336	0
PPFIA1	PTPRF interacting protein alpha 1	HPA007734	SBA1	7.63411	0.617146	0	0.801	0.836	0.0696	0.538629	-0.114642	0.932661	0.604056	-0.102162	0.937584	0.648449	-0.0907133	0.940467	0
DDR2	discoidin domain receptor tyrosine kinase 2	HPA008035	SBA1	6.44834	0.589801	0	0.298	0.376	0.26	0.296347	-0.201874	0.93098	0.154768	-0.288085	0.861706	0.161176	-0.28729	0.847116	0
COL3A1	collagen type III alpha 1 chain	HPA008068	SBA1	4.79558	0.179428	0	0.851	0.878	-0.164	0.218063	0.593023	0.93098	0.170744	0.786229	0.861706	0.154623	0.824251	0.847116	0
SGCG	sarcoglycan gamma	HPA007963	SBA1	7.14157	0.276595	0	0.0702	0.107	0.216	0.751506	0.101534	0.973367	0.620047	0.163004	0.937655	0.649316	0.150768	0.940467	0
ITGA7	integrin subunit alpha 7	HPA007885	SBA1	7.15711	0.222942	0	3.21e-05	0.000123	1.06	0.078929	-0.867409	0.93098	0.12285	-0.780052	0.861706	0.107816	-0.838703	0.847116	0
MST1R	macrophage stimulating 1 receptor	HPA008180	SBA1	4.54794	0.103799	0	0.174	0.237	-0.111	0.666305	-0.465894	0.966486	0.933618	0.0936708	0.980433	0.831719	0.241964	0.974077	0
ITGB7	integrin subunit beta 7	HPA008454	SBA1	4.97817	0.417808	1	2.05e-10	5.4e-09	2.96	0.233519	0.267422	0.93098	0.283398	0.252217	0.882543	0.278581	0.256908	0.881957	0
ZP4	zona pellucida glycoprotein 4	HPA008547	SBA1	6.2057	0.134324	1	6.11e-06	3.18e-05	-1.48	0.696013	-0.38226	0.971224	0.99252	0.0100153	0.99601	0.978348	0.029035	0.990258	0
LAMA3	laminin subunit alpha 3	HPA009309	SBA1	6.04546	0.435091	0	9.95e-06	4.73e-05	1.12	0.583643	0.143174	0.932661	0.534692	0.165878	0.900623	0.530575	0.168139	0.904781	0
CD93	CD93 molecule	HPA009300	SBA1	5.98725	0.299267	0	0.96	0.967	-0.0669	0.632967	-0.153256	0.957015	0.677853	-0.14864	0.965116	0.872469	-0.058461	0.974077	0
B4GALT1	beta-1,4-galactosyltransferase 1	HPA010854	SBA1	6.32368	0.160824	0	0.374	0.455	-0.262	0.334404	-0.674754	0.93098	0.30965	-0.763371	0.882543	0.309621	-0.772882	0.881957	0
PLGRKT	plasminogen receptor with a C-terminal lysine	HPA011144	SBA1	6.91767	0.219953	0	0.00225	0.00503	0.531	0.375033	-0.378078	0.93098	0.283344	-0.487406	0.882543	0.314565	-0.462107	0.881957	0
MMP20	matrix metallopeptidase 20	HPA011153	SBA1	8.37523	0.288525	0	7.71e-08	7.34e-07	1.15	0.649361	0.183726	0.966486	0.513696	0.282023	0.900485	0.532923	0.275583	0.904781	0
FRAS1	Fraser extracellular matrix complex subunit 1	HPA011281	SBA1	7.5893	0.178068	0	0.482	0.569	-0.24	0.903284	0.0800973	0.996814	0.86424	0.120715	0.979146	0.847858	0.136805	0.974077	0
P3H1	prolyl 3-hydroxylase 1	HPA011797	SBA1	7.82199	0.255328	0	0.00269	0.00584	0.881	0.190724	0.575267	0.93098	0.355464	0.442543	0.882543	0.494913	0.332112	0.898336	0
SPINK5	serine peptidase inhibitor, Kazal type 5	HPA011351	SBA1	7.48105	0.222951	0	0.514	0.601	-0.196	0.365798	-0.513923	0.93098	0.400176	-0.502294	0.882543	0.457667	-0.451922	0.898336	0
COL1A1	collagen type I alpha 1 chain	HPA011795	SBA1	7.04089	0.215374	0	0.0193	0.0349	0.426	0.288194	-0.51467	0.93098	0.198819	-0.671782	0.861706	0.239805	-0.618789	0.881957	0
ZP2	zona pellucida glycoprotein 2	HPA011296	SBA1	7.18258	0.381139	0	0.0492	0.0794	0.473	0.200829	-0.3318	0.93098	0.236359	-0.326237	0.882543	0.324542	-0.272038	0.881957	0
MMP19	matrix metallopeptidase 19	HPA012575	SBA1	7.42141	0.216684	0	0.0322	0.0547	0.612	0.436229	-0.360729	0.932661	0.565102	-0.292771	0.914525	0.56494	-0.298662	0.915773	0
GPR31	G protein-coupled receptor 31	HPA013724	SBA1	11.6312	1.54506	0	0.81	0.841	-0.172	0.155751	-0.147846	0.93098	0.196896	-0.139727	0.861706	0.238883	-0.128199	0.881957	0
MGP	matrix Gla protein	HPA014274	SBA1	9.07423	0.202437	0	0.0657	0.102	0.591	0.984829	0.0100689	0.999174	0.690655	-0.225457	0.965116	0.731757	-0.194788	0.96047	0
COL24A1	collagen type XXIV alpha 1 chain	HPA014630	SBA1	9.38145	0.559839	0	1.4e-08	1.58e-07	1.91	0.825004	0.0406373	0.987791	0.720454	0.068313	0.96728	0.694398	0.0750692	0.949636	0
BCAR3	BCAR3, NSP family adaptor protein	HPA014858	SBA1	6.92765	0.608412	0	0.393	0.474	0.424	0.0194634	-0.440591	0.892311	0.040936	-0.415271	0.825983	0.0498903	-0.40217	0.835553	0
MFAP1	microfibril associated protein 1	HPA015888	SBA1	6.82016	0.467867	0	0.0924	0.136	0.473	0.491964	-0.143459	0.932661	0.561725	-0.129595	0.912954	0.500749	-0.154471	0.898336	0
SORBS3	sorbin and SH3 domain containing 3	HPA015493	SBA1	4.28159	0.340959	0	0.715	0.774	0.33	0.00221845	-0.973833	0.892311	0.0062807	-0.940259	0.810177	0.00942936	-0.896286	0.835553	0
ADAMTS4	ADAM metallopeptidase with thrombospondin type 1 motif 4	HPA017200	SBA1	7.50078	0.230583	0	6.23e-05	0.000216	1.37	0.31615	0.417544	0.93098	0.281973	0.473101	0.882543	0.353768	0.411675	0.881957	0
LPP	LIM domain containing preferred translocation partner in lipoma	HPA017342	SBA1	7.9251	0.173559	0	0.0681	0.105	-0.716	0.372513	-0.712156	0.93098	0.39047	-0.741403	0.882543	0.447159	-0.667949	0.898336	0
ITIH3	inter-alpha-trypsin inhibitor heavy chain 3	HPA017373	SBA1	6.58729	0.20955	0	0.207	0.276	-0.26	0.957338	0.0265367	0.996814	0.756246	0.160956	0.96728	0.726293	0.182598	0.96047	0
PI3	peptidase inhibitor 3	HPA017737	SBA1	7.3233	0.157461	0	0.000545	0.00141	-0.73	0.106621	-1.1831	0.93098	0.13066	-1.22245	0.861706	0.13921	-1.19598	0.847116	0
HEPACAM	hepatic and glial cell adhesion molecule	HPA017613	SBA1	10.0927	0.733502	0	0.703	0.763	0.285	0.555506	-0.108869	0.932661	0.255545	-0.22931	0.882543	0.262204	-0.229769	0.881957	0
CHAD	chondroadherin	HPA018241	SBA1	6.68991	0.245805	0	2.65e-05	0.000106	1.27	0.570086	0.192128	0.932661	0.367097	0.345573	0.882543	0.332022	0.375574	0.881957	0
FGF9	fibroblast growth factor 9	HPA018682	SBA1	7.39917	0.441885	0	0.658	0.722	0.0966	0.840699	-0.0586837	0.987791	0.663276	-0.136763	0.964056	0.659948	-0.139591	0.945497	0
HSPG2	heparan sulfate proteoglycan 2	HPA018892	SBA1	4.90467	0.270051	0	0.00982	0.0186	0.768	0.653824	-0.14593	0.966486	0.345149	-0.347019	0.882543	0.355086	-0.340763	0.881957	0
ANGPT1	angiopoietin 1	HPA018793	SBA1	6.74294	0.424196	0	0.000631	0.00158	0.925	0.811892	-0.0546915	0.987791	0.533334	-0.158716	0.900623	0.506387	-0.17696	0.898336	0
COL6A1	collagen type VI alpha 1 chain	HPA019142	SBA1	8.97657	0.305766	0	0.219	0.289	0.391	0.0373017	-0.685454	0.892311	0.0397594	-0.740317	0.825983	0.0377909	-0.757117	0.835553	0
KLK6	kallikrein related peptidase 6	HPA019525	SBA1	7.66841	0.236074	0	1.05e-05	4.93e-05	1.78	0.476941	-0.292205	0.932661	0.652256	-0.19174	0.960231	0.595933	-0.227231	0.915773	0
WNT2	Wnt family member 2	HPA020920	SBA1	11.5304	0.325218	0	0.138	0.194	0.184	0.914154	0.0388122	0.996814	0.919576	0.0388431	0.979574	0.860957	0.0682163	0.974077	0
FBN1	fibrillin 1	HPA021057	SBA1	6.56053	0.183352	0	0.000736	0.00178	-0.903	0.733879	-0.245732	0.971224	0.722286	-0.274265	0.96728	0.783161	-0.215871	0.974077	0
ADAMTS3	ADAM metallopeptidase with thrombospondin type 1 motif 3	HPA021369	SBA1	9.23717	0.259295	0	0.262	0.338	-0.199	0.51824	-0.298297	0.932661	0.452125	-0.380207	0.882543	0.476436	-0.367139	0.898336	0
FREM1	FRAS1 related extracellular matrix 1	HPA020967	SBA1	9.79881	0.327352	0	0.776	0.816	-0.34	0.0500969	-0.691104	0.892311	0.0236649	-0.884762	0.810177	0.0177232	-0.934449	0.835553	0
MMP26	matrix metallopeptidase 26	HPA022022	SBA1	8.12684	0.267089	0	0.113	0.163	-0.213	0.551475	0.228012	0.932661	0.788232	0.108987	0.977562	0.846028	0.0794353	0.974077	0
CSF1	colony stimulating factor 1	HPA022244	SBA1	4.88181	0.361735	0	0.0607	0.0949	0.315	0.812884	-0.0614615	0.987791	0.887553	-0.0384264	0.979574	0.702061	-0.107469	0.955195	0
MMP8	matrix metallopeptidase 8	HPA022935	SBA1	8.47622	0.536259	0	0.00841	0.0163	0.668	0.122011	-0.299849	0.93098	0.161718	-0.277715	0.861706	0.164066	-0.277082	0.847116	0
MMP28	matrix metallopeptidase 28	HPA023017	SBA1	10.6311	0.225682	0	0.387	0.468	-0.259	0.421991	-0.433759	0.932661	0.185478	-0.798884	0.861706	0.212352	-0.770896	0.881957	0
LAMB4	laminin subunit beta 4	HPA024247	SBA1	13.6148	0.375377	0	0.335	0.415	0.215	0.960451	0.0164165	0.996814	0.700014	0.141528	0.96728	0.755915	0.114753	0.964268	0
EPN3	epsin 3	HPA024623	SBA1	8.85325	0.28411	0	0.0882	0.131	0.273	0.582162	-0.165296	0.932661	0.403082	-0.260234	0.882543	0.359712	-0.288336	0.881957	0
SLC20A2	solute carrier family 20 member 2	HPA026540	SBA1	6.41786	0.217597	0	0.000601	0.00153	1.14	0.825091	-0.0822076	0.987791	0.59597	-0.208271	0.936856	0.561338	-0.232668	0.915773	0
CHRDL2	chordin like 2	HPA026706	SBA1	7.0189	0.394185	0	0.0165	0.0301	0.656	0.32025	-0.231148	0.93098	0.2232	-0.300574	0.882339	0.243226	-0.29099	0.881957	0
HAPLN1	hyaluronan and proteoglycan link protein 1	HPA025238	SBA1	7.41851	0.142581	0	0.00013	0.000402	-1.15	0.658923	-0.441676	0.966486	0.776116	-0.303059	0.973709	0.796367	-0.277925	0.974077	0
TNN	tenascin N	HPA026764	SBA1	6.6168	0.260325	0	0.747	0.798	0.000824	0.122373	0.581155	0.93098	0.382601	0.343262	0.882543	0.322301	0.395376	0.881957	0
COL16A1	collagen type XVI alpha 1 chain	HPA027235	SBA1	6.02944	0.288671	0	0.784	0.821	0.268	0.477225	-0.230808	0.932661	0.788222	0.0948339	0.977562	0.894427	0.0476161	0.977918	0
FGFR4	fibroblast growth factor receptor 4	HPA027273	SBA1	8.40487	0.501964	0	2.07e-06	1.26e-05	1.26	0.999174	0.000276236	0.999174	0.994698	-0.00189875	0.99601	0.933406	-0.0242494	0.982907	0
SPOCK1	SPARC/osteonectin, cwcv and kazal like domains proteoglycan 1	HPA026770	SBA1	7.50917	0.546725	0	1.19e-05	5.42e-05	1.36	0.935935	-0.0147384	0.996814	0.652805	-0.0889152	0.960231	0.513857	-0.130751	0.898336	0
COL22A1	collagen type XXII alpha 1 chain	HPA024830	SBA1	7.92398	0.478434	0	1.13e-10	3.45e-09	2.43	0.111773	0.327875	0.93098	0.0635587	0.401945	0.825983	0.0612377	0.411557	0.835553	0
MET	MET proto-oncogene, receptor tyrosine kinase	HPA028297	SBA1	8.82572	0.533062	1	6.99e-14	1.14e-11	3.09	0.9217	0.0191322	0.996814	0.972879	-0.00694023	0.987592	0.977971	-0.00565076	0.990258	0
MATN1	matrilin 1, cartilage matrix protein	HPA028580	SBA1	7.27843	0.249814	0	8.38e-05	0.000279	0.869	0.337751	0.320058	0.93098	0.210221	0.457592	0.87296	0.235253	0.478834	0.881957	0
ADAMTS2	ADAM metallopeptidase with thrombospondin type 1 motif 2	HPA028444	SBA1	6.17796	0.314872	0	0.0472	0.0768	0.493	0.578607	-0.184615	0.932661	0.511141	-0.230142	0.900485	0.543497	-0.215057	0.905284	0
SPP1	secreted phosphoprotein 1	HPA027541	SBA1	5.36261	0.332488	0	0.651	0.717	0.199	0.543487	-0.151707	0.932661	0.435825	-0.206799	0.882543	0.501678	-0.182172	0.898336	0
CYR61	cysteine rich angiogenic inducer 61	HPA028168	SBA1	9.81008	0.25384	0	0.687	0.747	-0.108	0.305141	-0.479457	0.93098	0.360619	-0.469675	0.882543	0.286444	-0.560108	0.881957	0
ADAMTS9	ADAM metallopeptidase with thrombospondin type 1 motif 9	HPA028567	SBA1	10.1236	0.235501	0	0.00103	0.00239	0.86	0.721813	-0.180438	0.971224	0.638598	-0.255273	0.950383	0.733606	-0.187826	0.96047	0
LALBA	lactalbumin alpha	HPA029856	SBA1	6.82775	0.179184	0	0.58	0.663	0.0416	0.388946	-0.494836	0.93098	0.434247	-0.457711	0.882543	0.466511	-0.432014	0.898336	0
GPC1	glypican 1	HPA030570	SBA1	6.11702	0.484423	0	0.347	0.426	0.129	0.85508	-0.034623	0.987791	0.805696	-0.0502652	0.978129	0.851086	-0.0385345	0.974077	0
CRISPLD2	cysteine rich secretory protein LCCL domain containing 2	HPA030055	SBA1	10.7971	0.259791	0	0.144	0.202	-0.564	0.437135	-0.366475	0.932661	0.445908	-0.397812	0.882543	0.405993	-0.437143	0.890165	0
ADAM23	ADAM metallopeptidase domain 23	HPA028965	SBA1	5.80782	0.223927	0	0.0208	0.0373	0.596	0.211381	-0.57736	0.93098	0.358907	-0.441033	0.882543	0.359252	-0.444851	0.881957	0
COL5A1	collagen type V alpha 1 chain	HPA030769	SBA1	9.02857	0.238716	0	0.00491	0.0101	0.395	0.324513	-0.47379	0.93098	0.650693	-0.236132	0.960231	0.434537	-0.423407	0.898336	0
COL21A1	collagen type XXI alpha 1 chain	HPA031210	SBA1	8.44548	0.29149	0	0.0388	0.0638	0.514	0.799868	-0.10697	0.987791	0.479176	-0.322927	0.88341	0.512257	-0.305983	0.898336	0
RPTN	repetin	HPA030484	SBA1	7.02434	0.413809	0	0.593	0.673	0.278	0.628541	-0.115073	0.952226	0.636446	-0.127829	0.950383	0.545079	-0.167107	0.905284	0
CCR7	C-C motif chemokine receptor 7	HPA031383	SBA1	7.85571	0.14568	1	3.71e-05	0.000139	-1.45	0.532619	-0.651875	0.932661	0.741136	-0.369055	0.96728	0.741362	-0.370505	0.96047	0
FBLN7	fibulin 7	HPA034992	SBA1	5.37244	0.276563	0	0.201	0.271	0.132	0.768673	-0.108283	0.977258	0.430496	-0.311184	0.882543	0.431914	-0.316266	0.898336	0
COL4A3	collagen type IV alpha 3 chain	HPA035045	SBA1	6.18371	0.370022	0	1.72e-05	7.24e-05	1.18	0.390236	0.273203	0.93098	0.455746	0.251352	0.882543	0.543809	0.205814	0.905284	0
COL9A1	collagen type IX alpha 1 chain	HPA035264	SBA1	7.14623	0.369451	0	0.000868	0.00206	0.799	0.495578	-0.187223	0.932661	0.363868	-0.27046	0.882543	0.415186	-0.246316	0.897795	0
LAMA1	laminin subunit alpha 1	HPA032109	SBA1	8.91014	0.344907	0	0.000167	0.000494	1.35	0.934517	0.0235716	0.996814	0.956859	-0.0160182	0.987592	0.940089	-0.0224041	0.982907	0
LOXL3	lysyl oxidase like 3	HPA035281	SBA1	8.38431	0.4284	0	2.71e-09	5.14e-08	1.41	0.185327	-0.446813	0.93098	0.185035	-0.478285	0.861706	0.144388	-0.528985	0.847116	0
VWA1	von Willebrand factor A domain containing 1	HPA035382	SBA1	9.16173	0.284111	0	0.57	0.653	-0.136	0.714491	-0.156742	0.971224	0.331158	-0.46708	0.882543	0.347201	-0.460892	0.881957	0
TRH	thyrotropin releasing hormone	HPA035595	SBA1	8.56415	0.306438	0	2.59e-06	1.5e-05	1.99	0.716493	0.110678	0.971224	0.43401	0.247829	0.882543	0.381774	0.278647	0.881957	0
FLT4	fms related tyrosine kinase 4	HPA036060	SBA1	6.06283	0.395681	0	0.191	0.259	0.326	0.0104355	-0.71364	0.892311	0.0158042	-0.729746	0.810177	0.0223736	-0.696024	0.835553	0
IL36B	interleukin 36 beta	HPA035664	SBA1	6.2484	0.327075	1	6.71e-13	6.17e-11	2.86	0.504204	0.211279	0.932661	0.52011	0.219289	0.900623	0.59845	0.17998	0.915773	0
MMP13	matrix metallopeptidase 13	HPA036107	SBA1	6.55029	0.326426	0	9.11e-08	8.38e-07	1.13	0.534878	0.187924	0.932661	0.469849	0.231778	0.882543	0.389427	0.280013	0.881957	0
COL18A1	collagen type XVIII alpha 1 chain	HPA030932	SBA1	6.95305	0.322437	0	1.38e-07	1.19e-06	2.07	0.332254	0.286341	0.93098	0.398909	0.263554	0.882543	0.519343	0.205413	0.898336	0
SRC	SRC proto-oncogene, non-receptor tyrosine kinase	HPA030875	SBA1	6.79289	0.31783	0	0.312	0.392	0.25	0.56673	0.185725	0.932661	0.485498	0.244789	0.888288	0.475735	0.25219	0.898336	0
TFF3	trefoil factor 3	HPA035464	SBA1	6.90549	0.2417	0	0.634	0.702	-0.193	0.387198	0.280107	0.93098	0.381001	0.295524	0.882543	0.286506	0.367081	0.881957	0
COL6A2	collagen type VI alpha 2 chain	HPA030920	SBA1	7.714	0.476154	0	0.516	0.601	0.0774	0.555403	0.109339	0.932661	0.853001	0.0373038	0.979146	0.96916	0.00788808	0.990258	0
ADAMTSL3	ADAMTS like 3	HPA034774	SBA1	5.94207	0.2364	0	1.32e-08	1.52e-07	2.09	0.978902	0.00773905	0.999174	0.601855	0.161862	0.936856	0.62202	0.153564	0.936669	0
BSG	basigin (Ok blood group)	HPA036048	SBA1	7.93364	0.248031	0	0.0011	0.00255	0.668	0.669791	-0.151702	0.966486	0.725636	-0.135012	0.96728	0.686651	-0.158278	0.947562	0
MERTK	MER proto-oncogene, tyrosine kinase	HPA036195	SBA1	6.34409	0.233632	0	5.92e-06	3.11e-05	0.958	0.145936	0.489472	0.93098	0.274799	0.3968	0.882543	0.341593	0.347302	0.881957	0
MMRN1	multimerin 1	HPA035769	SBA1	6.62474	0.136015	1	1.4e-05	6.12e-05	-1.37	0.992792	0.00918796	0.999174	0.80308	0.271135	0.978129	0.806034	0.268636	0.974077	0
ADAMTS12	ADAM metallopeptidase with thrombospondin type 1 motif 12	HPA035973	SBA1	6.33327	0.216904	0	0.000636	0.00159	0.463	0.380882	0.327271	0.93098	0.452067	0.287958	0.882543	0.560771	0.224989	0.915773	0
DSPP	dentin sialophosphoprotein	HPA036230	SBA1	7.19493	0.306398	0	0.00428	0.00894	-0.713	0.293196	-0.493903	0.93098	0.426562	-0.410279	0.882543	0.388746	-0.448988	0.881957	0
KLK8	kallikrein related peptidase 8	HPA035761	SBA1	6.35124	0.284795	0	0.000723	0.00176	1.03	0.763736	-0.0963959	0.975885	0.438992	-0.266444	0.882543	0.430579	-0.270674	0.898336	0
PALLD	palladin, cytoskeletal associated protein	HPA035904	SBA1	11.0065	0.328867	0	0.29	0.369	-0.152	0.541491	-0.222475	0.932661	0.626554	-0.186801	0.941691	0.639194	-0.18243	0.940467	0
LOXL4	lysyl oxidase like 4	HPA037609	SBA1	7.66642	0.336789	0	0.00066	0.00163	-0.374	0.059783	-0.600459	0.92026	0.10178	-0.538038	0.861706	0.0962914	-0.550214	0.847116	0
GHRHR	growth hormone releasing hormone receptor	HPA034645	SBA1	7.39607	0.408217	0	0.779	0.818	0.166	0.654359	0.118669	0.966486	0.753552	0.0899613	0.96728	0.644329	0.133655	0.940467	0
DMP1	dentin matrix acidic phosphoprotein 1	HPA037465	SBA1	8.07117	0.29825	0	8.85e-05	0.000292	0.932	0.215473	-0.416388	0.93098	0.563211	-0.204034	0.913413	0.486698	-0.248359	0.898336	0
ITGB4	integrin subunit beta 4	HPA036348	SBA1	6.05056	0.220313	0	0.000852	0.00204	1.35	0.867706	0.0632717	0.987791	0.702322	0.155699	0.96728	0.749889	0.130979	0.961429	0
MMP25	matrix metallopeptidase 25	HPA036376	SBA1	8.37005	0.332595	0	0.533	0.617	0.256	0.209633	-0.538074	0.93098	0.162903	-0.635012	0.861706	0.12872	-0.695899	0.847116	0
SH3PXD2A	SH3 and PX domains 2A	HPA037923	SBA1	6.7122	0.342634	0	0.166	0.229	0.459	0.0917897	-0.50133	0.93098	0.133744	-0.469453	0.861706	0.135926	-0.463614	0.847116	0
ENAM	enamelin	HPA037868	SBA1	8.36752	0.362091	0	0.00806	0.0158	0.658	0.887402	0.0352435	0.990497	0.900274	-0.0336319	0.979574	0.846766	-0.0530047	0.974077	0
NRAP	nebulin related anchoring protein	HPA037954	SBA1	13.7415	0.38208	0	0.751	0.799	-0.177	0.412334	-0.231624	0.932661	0.440662	-0.234713	0.882543	0.482254	-0.215321	0.898336	0
MEPE	matrix extracellular phosphoglycoprotein	HPA038004	SBA1	6.85266	0.304549	0	0.000445	0.00116	1.12	0.340683	0.293815	0.93098	0.456716	0.239021	0.882543	0.451546	0.243715	0.898336	0
EPYC	epiphycan	HPA038212	SBA1	8.50298	0.342476	0	0.000178	0.000521	0.829	0.0392498	-0.601015	0.892311	0.0685156	-0.572091	0.825983	0.0837637	-0.549143	0.847116	0
ANGPTL3	angiopoietin like 3	HPA038097	SBA1	7.33959	0.307909	0	0.582	0.664	-0.113	0.484089	-0.31471	0.932661	0.435199	-0.368298	0.882543	0.34467	-0.452035	0.881957	0
ACAN	aggrecan	HPA038241	SBA1	6.41597	0.359685	0	0.000882	0.00208	0.877	0.678137	-0.0983585	0.971224	0.820201	-0.0568796	0.978129	0.677566	-0.106479	0.947562	0
ADAMTS8	ADAM metallopeptidase with thrombospondin type 1 motif 8	HPA038817	SBA1	5.90742	0.35234	0	0.000235	0.000673	1.13	0.927376	-0.0258884	0.996814	0.770869	-0.0894809	0.973413	0.724393	-0.109401	0.96047	0
COL13A1	collagen type XIII alpha 1 chain	HPA038711	SBA1	7.19292	0.276901	0	2.44e-09	4.81e-08	1.86	0.83354	0.0764029	0.987791	0.928499	-0.0345813	0.979574	0.94304	-0.0278298	0.98455	0
ST7	suppression of tumorigenicity 7	HPA038325	SBA1	7.94988	0.145636	0	0.000154	0.000468	-1.09	0.450945	-0.618119	0.932661	0.327494	-0.928794	0.882543	0.319616	-0.950208	0.881957	0
NID2	nidogen 2	HPA039313	SBA1	5.5448	0.37027	0	0.0586	0.0931	-0.517	0.994009	0.00260877	0.999174	0.721549	-0.132216	0.96728	0.666886	-0.160789	0.947562	0
ACRBP	acrosin binding protein	HPA039082	SBA1	9.89059	0.550121	0	2.3e-05	9.39e-05	1.26	0.270252	-0.240122	0.93098	0.362842	-0.207865	0.882543	0.360671	-0.212167	0.881957	0
COL9A3	collagen type IX alpha 3 chain	HPA040125	SBA1	8.88591	0.414322	0	0.885	0.906	0.118	0.0974066	-0.465427	0.93098	0.0418293	-0.622186	0.825983	0.0404952	-0.63056	0.835553	0
GPC5	glypican 5	HPA040152	SBA1	6.29335	0.416972	0	1.14e-06	7.42e-06	1.67	0.848904	-0.0472425	0.987791	0.792101	0.072017	0.977757	0.875481	0.0433262	0.974077	0
SPON2	spondin 2	HPA040170	SBA1	6.20223	0.53151	0	0.00671	0.0133	0.417	0.853682	0.0377292	0.987791	0.852239	0.0415501	0.979146	0.816996	0.0519301	0.974077	0
ACVR2B	activin A receptor type 2B	HPA040384	SBA1	6.89955	0.156682	0	0.015	0.0275	-0.524	0.623703	-0.38763	0.952226	0.570786	-0.487906	0.917853	0.574443	-0.489449	0.915773	0
MMP15	matrix metallopeptidase 15	HPA040390	SBA1	6.32088	0.137304	1	1.27e-05	5.64e-05	-1.37	0.54449	-0.637089	0.932661	0.756671	-0.350648	0.96728	0.74222	-0.375277	0.96047	0
KERA	keratocan	HPA039321	SBA1	6.83716	0.520424	0	0.0996	0.146	0.232	0.510584	-0.160183	0.932661	0.409509	-0.211017	0.882543	0.422882	-0.207602	0.898336	0
OTOA	otoancorin	HPA041405	SBA1	11.3186	0.643536	0	4.41e-09	6.99e-08	2.31	0.14062	-0.255166	0.93098	0.037768	-0.400469	0.825983	0.0456544	-0.386922	0.835553	0
HAPLN3	hyaluronan and proteoglycan link protein 3	HPA039237	SBA1	7.26993	0.346935	0	0.791	0.827	0.0395	0.973067	-0.00919009	0.998051	0.968777	-0.0111288	0.987592	0.991258	0.00314046	0.99699	0
LTBP4	latent transforming growth factor beta binding protein 4	HPA040788	SBA1	5.86464	0.221218	0	0.035	0.0588	0.383	0.060478	-0.820007	0.92026	0.0753106	-0.798074	0.825983	0.06175	-0.873504	0.835553	0
ITIH1	inter-alpha-trypsin inhibitor heavy chain 1	HPA041639	SBA1	5.4527	0.173108	0	0.2	0.27	0.478	0.934312	0.0592836	0.996814	0.658441	0.339505	0.963943	0.478769	0.555909	0.898336	0
ADAMTS13	ADAM metallopeptidase with thrombospondin type 1 motif 13	HPA042014	SBA1	7.89609	0.20341	0	0.0223	0.0396	-0.716	0.281259	-0.68694	0.93098	0.476259	-0.490636	0.882543	0.513612	-0.456451	0.898336	0
FERMT1	fermitin family member 1	HPA041966	SBA1	6.64997	0.133758	0	0.000841	0.00202	-0.645	0.69237	0.363207	0.971224	0.820907	0.230502	0.978129	0.784289	0.282085	0.974077	0
BCAR1	BCAR1, Cas family scaffolding protein	HPA042282	SBA1	6.5279	0.38361	0	0.00317	0.00684	0.759	0.841227	-0.0604519	0.987791	0.358974	-0.298569	0.882543	0.278196	-0.357926	0.881957	0
TINAG	tubulointerstitial nephritis antigen	HPA041055	SBA1	9.95877	0.471646	0	4.5e-07	3.27e-06	1.58	0.660847	-0.0915784	0.966486	0.866416	-0.0367742	0.979146	0.937156	-0.0173139	0.982907	0
COL4A4	collagen type IV alpha 4 chain	HPA041024	SBA1	5.26246	0.309979	0	0.319	0.399	0.36	0.815883	-0.0736986	0.987791	0.536069	-0.210316	0.900623	0.583511	-0.187097	0.915773	0
SFTPA1,SFTPA2	surfactant protein A1,surfactant protein A2	HPA042638	SBA1	7.18083	0.337088	0	2.54e-12	1.56e-10	2.58	0.485645	-0.19381	0.932661	0.599333	-0.156011	0.936856	0.610402	-0.154031	0.92648	0
DEFB118	defensin beta 118	HPA042634	SBA1	5.89422	0.381583	0	0.654	0.72	0.214	0.155663	-0.431756	0.93098	0.229706	-0.388008	0.882543	0.273244	-0.357791	0.881957	0
LYVE1	lymphatic vessel endothelial hyaluronan receptor 1	HPA042953	SBA1	6.95046	0.19989	0	0.678	0.74	0.18	0.321221	-0.518293	0.93098	0.205666	-0.718643	0.862435	0.22063	-0.701098	0.881957	0
THBS4	thrombospondin 4	HPA042426	SBA1	7.26936	0.303787	0	0.00236	0.00524	0.759	0.854537	0.0769393	0.987791	0.979684	-0.0114884	0.99012	0.973344	-0.0151384	0.990258	0
IL7	interleukin 7	HPA042855	SBA1	7.57275	0.15096	1	1.25e-05	5.62e-05	-1.25	0.881568	0.114586	0.990287	0.747075	-0.265623	0.96728	0.703396	-0.316271	0.955195	0
COL5A3	collagen type V alpha 3 chain	HPA043220	SBA1	8.13196	0.37141	0	0.00113	0.00259	0.876	0.780979	0.0992492	0.984657	0.885897	0.0561391	0.979574	0.882628	0.0582886	0.974766	0
SEMG2	semenogelin II	HPA042835	SBA1	8.53077	0.213857	0	0.000826	0.00199	-1.01	0.353053	-0.537944	0.93098	0.335499	-0.60463	0.882543	0.366889	-0.569292	0.881957	0
FREM3	FRAS1 related extracellular matrix 3	HPA043884	SBA1	6.56723	0.308306	0	0.0735	0.111	0.429	0.399661	-0.287584	0.932661	0.497277	-0.248027	0.894392	0.510238	-0.240953	0.898336	0
ADAMTS6	ADAM metallopeptidase with thrombospondin type 1 motif 6	HPA043441	SBA1	7.68244	0.337969	0	3.65e-11	1.48e-09	2.43	0.216463	0.431243	0.93098	0.219644	0.452274	0.877641	0.266429	0.412436	0.881957	0
EMILIN2	elastin microfibril interfacer 2	HPA040890	SBA1	7.51047	0.24146	0	0.00415	0.00871	-0.963	0.682049	-0.237317	0.971224	0.897945	0.080037	0.979574	0.859581	0.111224	0.974077	0
EMILIN3	elastin microfibril interfacer 3	HPA044034	SBA1	9.57358	0.418718	0	1.99e-12	1.52e-10	2.28	0.837843	-0.0685662	0.987791	0.66137	-0.156021	0.963943	0.570654	-0.204305	0.915773	0
ADAMTSL5	ADAMTS like 5	HPA044050	SBA1	6.67633	0.233313	0	1.3e-06	8.32e-06	1.84	0.375222	0.436317	0.93098	0.846534	0.101872	0.979146	0.985023	-0.00994656	0.994192	0
LECT2	leukocyte cell derived chemotaxin 2	HPA043883	SBA1	5.9615	0.136696	0	0.1	0.146	-1.07	0.988034	-0.0105816	0.999174	0.917883	-0.0747415	0.979574	0.915296	-0.0783996	0.981906	0
HPSE2	heparanase 2 (inactive)	HPA044603	SBA1	9.35955	0.325864	0	0.84	0.868	0.182	0.40543	-0.229754	0.932661	0.235768	-0.348928	0.882543	0.27817	-0.320607	0.881957	0
COL7A1	collagen type VII alpha 1 chain	HPA042420	SBA1	7.62539	0.350602	0	0.00936	0.0179	0.662	0.859457	-0.0573014	0.987791	0.601045	-0.184523	0.936856	0.493803	-0.242453	0.898336	0
THBS1	thrombospondin 1	HPA042942	SBA1	8.98529	0.2925	0	0.335	0.415	0.219	0.907064	0.0470702	0.996814	0.811505	-0.101732	0.978129	0.883404	-0.0630769	0.974766	0
DAG1	dystroglycan 1	HPA044662	SBA1	5.1374	0.256298	0	0.0115	0.0217	0.902	0.313777	0.425676	0.93098	0.383912	0.409484	0.882543	0.330942	0.468985	0.881957	0
SPOCK2	SPARC/osteonectin, cwcv and kazal like domains proteoglycan 2	HPA044605	SBA1	6.35155	0.281101	0	1.09e-05	5.05e-05	1.15	0.710225	0.100511	0.971224	0.939873	0.0217429	0.980433	0.885627	0.0414347	0.974935	0
PODNL1	podocan like 1	HPA042807	SBA1	8.40907	0.171207	0	0.0187	0.0338	-0.811	0.384665	-0.782429	0.93098	0.336406	-0.932112	0.882543	0.334113	-0.952688	0.881957	0
ADAMTS7	ADAM metallopeptidase with thrombospondin type 1 motif 7	HPA045284	SBA1	6.17031	0.198365	0	0.00312	0.00676	1.03	0.679507	0.167954	0.971224	0.539636	0.282487	0.900623	0.520556	0.303011	0.898336	0
RNASE2	ribonuclease A family member 2	HPA044983	SBA1	10.0124	0.507129	1	3.45e-14	9.52e-12	3.25	0.364934	0.149208	0.93098	0.409001	0.140368	0.882543	0.406809	0.140944	0.890165	0
LOX	lysyl oxidase	HPA043930	SBA1	7.27538	0.412716	0	0.00244	0.00537	0.808	0.115401	-0.393486	0.93098	0.0445771	-0.556382	0.825983	0.0432157	-0.565518	0.835553	0
COL17A1	collagen type XVII alpha 1 chain	HPA043673	SBA1	5.47228	0.384801	0	0.349	0.428	0.222	0.217255	-0.307278	0.93098	0.126612	-0.409282	0.861706	0.146074	-0.392603	0.847116	0
COL10A1	collagen type X alpha 1 chain	HPA044189	SBA1	5.19368	0.273944	0	0.0238	0.0418	0.469	0.75422	-0.106703	0.97356	0.558585	-0.217328	0.911755	0.524977	-0.241777	0.901488	0
WNT7A,WNT7B	Wnt family member 7A,Wnt family member 7B	HPA044734	SBA1	5.30683	0.460583	0	1.26e-11	6.35e-10	2.53	0.857801	0.0389376	0.987791	0.966456	0.00980432	0.987592	0.925648	0.0219176	0.981906	0
MMP23B	matrix metallopeptidase 23B	HPA046365	SBA1	7.66962	0.234046	0	0.361	0.442	0.116	0.464895	-0.351275	0.932661	0.427904	-0.406617	0.882543	0.485257	-0.360618	0.898336	0
IGF1R	insulin like growth factor 1 receptor	HPA045563	SBA1	5.5002	0.289801	0	0.154	0.214	0.316	0.877895	0.0571678	0.988609	0.730513	0.136859	0.96728	0.879817	0.0613633	0.974766	0
ZP1	zona pellucida glycoprotein 1	HPA044523	SBA1	7.74159	0.270219	0	0.295	0.374	-0.376	0.702054	0.178161	0.971224	0.897352	-0.0649229	0.979574	0.634183	-0.245964	0.939108	0
ADAMTS18	ADAM metallopeptidase with thrombospondin type 1 motif 18	HPA044326	SBA1	7.28441	0.146131	0	0.759	0.804	-0.128	0.998497	0.00172403	0.999174	0.809304	-0.237225	0.978129	0.809923	-0.239562	0.974077	0
RELN	reelin	HPA046512	SBA1	8.39761	0.380377	0	2.41e-06	1.43e-05	0.972	0.509741	-0.234218	0.932661	0.466737	-0.273445	0.882543	0.408458	-0.313598	0.890165	0
GOLGA7B,GOLGA7	golgin A7 family member B,golgin A7	HPA046878	SBA1	6.46057	0.453454	0	0.744	0.797	-0.196	0.708593	0.104611	0.971224	0.773344	-0.0864723	0.973413	0.638418	-0.145368	0.940467	0
WNT10B	Wnt family member 10B	HPA047293	SBA1	6.30285	0.376172	0	0.559	0.641	-0.00381	0.528823	-0.217414	0.932661	0.476736	-0.2672	0.882543	0.538781	-0.233957	0.904781	0
WNT2B	Wnt family member 2B	HPA047274	SBA1	6.56685	0.17238	0	0.0039	0.00825	-0.932	0.355903	-0.713496	0.93098	0.392525	-0.714812	0.882543	0.388174	-0.730924	0.881957	0
TGFB1	transforming growth factor beta 1	HPA047516	SBA1	5.19372	0.22794	0	0.0443	0.0726	0.67	0.560094	-0.306853	0.932661	0.503657	-0.368592	0.900485	0.571334	-0.313355	0.915773	0
COL5A2	collagen type V alpha 2 chain	HPA047922	SBA1	7.81406	0.363852	0	1.27e-08	1.49e-07	2.11	0.951268	0.0173608	0.996814	0.841259	-0.0609685	0.979146	0.860756	-0.0542804	0.974077	0
PDGFD	platelet derived growth factor D	HPA047953	SBA1	7.53479	0.318663	0	0.0056	0.0114	0.544	0.54293	-0.187761	0.932661	0.645106	-0.149474	0.95632	0.628477	-0.158436	0.93716	0
LAMA4	laminin subunit alpha 4	HPA048033	SBA1	6.89263	0.251984	0	0.363	0.443	0.229	0.0281292	-0.94004	0.892311	0.0153647	-1.10542	0.810177	0.0176376	-1.09442	0.835553	0
MMP12	matrix metallopeptidase 12	HPA048229	SBA1	9.3067	0.282435	0	0.00461	0.00957	-0.736	0.40601	-0.433245	0.932661	0.942385	-0.041696	0.980433	0.919521	-0.0587831	0.981906	0
CSPG4	chondroitin sulfate proteoglycan 4	HPA048429	SBA1	8.0237	0.365315	0	6.41e-06	3.25e-05	0.879	0.251751	-0.415308	0.93098	0.325258	-0.377795	0.882543	0.283277	-0.416018	0.881957	0
FBN3	fibrillin 3	HPA048612	SBA1	7.25962	0.406901	0	0.00948	0.0181	0.791	0.0188476	0.514586	0.892311	0.041602	0.482528	0.825983	0.0477739	0.473424	0.835553	0
PAPLN	papilin, proteoglycan like sulfated glycoprotein	HPA048682	SBA1	6.18008	0.32749	0	0.7	0.76	0.333	0.619587	0.132718	0.952226	0.45167	0.213103	0.882543	0.31374	0.302907	0.881957	0
RPSA	ribosomal protein SA	HPA048730	SBA1	9.00049	0.696888	0	7.71e-09	1.09e-07	2	0.69528	0.0593551	0.971224	0.828873	0.035011	0.979146	0.921595	0.0160807	0.981906	0
PLG	plasminogen	HPA048823	SBA1	6.36039	0.153891	0	7.46e-05	0.000253	-1.33	0.788215	-0.255868	0.987791	0.69638	-0.396591	0.965116	0.773268	-0.29675	0.971706	0
CER1	cerberus 1, DAN family BMP antagonist	HPA048833	SBA1	7.27543	0.293342	0	2.48e-05	0.0001	1.72	0.317399	0.28173	0.93098	0.421217	0.243614	0.882543	0.590858	0.16631	0.915773	0
DDR1	discoidin domain receptor tyrosine kinase 1	HPA049087	SBA1	5.97749	0.436506	0	0.0305	0.0522	0.489	0.528949	-0.178611	0.932661	0.574446	-0.171281	0.91984	0.483172	-0.2168	0.898336	0
TFPI2	tissue factor pathway inhibitor 2	HPA049158	SBA1	5.48934	0.302829	0	0.00602	0.0122	0.62	0.292075	-0.371202	0.93098	0.235225	-0.449058	0.882543	0.246961	-0.441648	0.881957	0
TPSAB1,TPSB2	tryptase alpha/beta 1,tryptase beta 2 (gene/pseudogene)	HPA049153	SBA1	6.40128	0.319682	0	0.000257	0.000723	1.09	0.88937	-0.054687	0.991013	0.528451	-0.268095	0.900623	0.473239	-0.307799	0.898336	0
F3	coagulation factor III, tissue factor	HPA049292	SBA1	6.62581	0.260976	0	2.79e-09	5.14e-08	2.06	0.887106	0.055851	0.990497	0.853887	-0.0785865	0.979146	0.722459	-0.152432	0.96047	0
MMP24	matrix metallopeptidase 24	HPA049280	SBA1	5.19605	0.463667	0	0.508	0.595	0.0783	0.366487	-0.183539	0.93098	0.438388	-0.164241	0.882543	0.463535	-0.157818	0.898336	0
ANGPT2	angiopoietin 2	HPA049508	SBA1	7.80085	0.294862	0	0.000159	0.000475	1.31	0.222721	-0.550724	0.93098	0.185979	-0.656105	0.861706	0.168758	-0.687073	0.852169	0
TPSD1,TPSAB1,TPSB2	tryptase delta 1,tryptase alpha/beta 1,tryptase beta 2 (gene/pseudogene)	HPA049554	SBA1	6.86052	0.327902	0	0.0314	0.0537	0.376	0.914403	0.0331522	0.996814	0.898746	-0.0427999	0.979574	0.938977	-0.0258526	0.982907	0
NPTX2	neuronal pentraxin 2	HPA049799	SBA1	7.44633	0.898927	0	0.0488	0.079	0.294	0.167029	-0.18767	0.93098	0.179543	-0.197138	0.861706	0.208909	-0.186177	0.881957	0
NTN4	netrin 4	HPA049832	SBA1	7.51054	0.245482	1	1.77e-10	5.14e-09	3.26	0.0864464	0.598879	0.93098	0.0513046	0.71136	0.825983	0.0549903	0.705436	0.835553	0
FGF23	fibroblast growth factor 23	HPA048995	SBA1	7.14099	0.435871	0	0.835	0.864	-0.306	0.634263	0.138764	0.957069	0.979385	0.00808353	0.99012	0.97982	-0.0079618	0.990258	0
WNT11	Wnt family member 11	HPA050101	SBA1	7.79548	0.397993	0	0.022	0.0392	0.569	0.995935	0.00149734	0.999174	0.797924	-0.0787294	0.978129	0.712973	-0.114468	0.96047	0
AMBN	ameloblastin	HPA050143	SBA1	7.16151	0.680545	0	0.00816	0.0159	0.466	0.0867278	-0.335184	0.93098	0.0723693	-0.383732	0.825983	0.0824563	-0.372349	0.847116	0
TGFBR3	transforming growth factor beta receptor 3	HPA050675	SBA1	6.93017	0.278786	0	9.42e-09	1.24e-07	2.16	0.321739	0.38266	0.93098	0.37374	0.36543	0.882543	0.433252	0.324272	0.898336	0
NTN3	netrin 3	HPA050817	SBA1	7.03129	0.413007	0	3.03e-08	3.04e-07	1.53	0.996077	0.00134418	0.999174	0.933334	0.0242346	0.980433	0.934839	0.0237942	0.982907	0
VIT	vitrin	HPA050896	SBA1	8.65838	0.365774	0	0.0287	0.0498	0.496	0.699792	0.107304	0.971224	0.923652	0.0287345	0.979574	0.925035	0.0282589	0.981906	0
TNFAIP6	TNF alpha induced protein 6	HPA050884	SBA1	5.83527	0.257709	0	1.58e-05	6.69e-05	1.31	0.666179	0.176608	0.966486	0.86155	0.0777034	0.979146	0.86327	0.0778548	0.974077	0
MATN2	matrilin 2	HPA050964	SBA1	8.54829	0.328968	0	2.47e-05	0.0001	1.11	0.463962	-0.294901	0.932661	0.585184	-0.235006	0.931141	0.645803	-0.204354	0.940467	0
COL6A5	collagen type VI alpha 5 chain	HPA051017	SBA1	7.11902	0.209097	0	0.00369	0.00783	-0.566	0.533536	-0.388372	0.932661	0.684258	-0.277121	0.965116	0.682606	-0.283711	0.947562	0
FLRT1	fibronectin leucine rich transmembrane protein 1	HPA051133	SBA1	9.47918	0.366666	0	1.42e-06	8.92e-06	1.31	0.597563	-0.177072	0.942113	0.760547	-0.112232	0.96728	0.633395	-0.177726	0.939108	0
SNTA1	syntrophin alpha 1	HPA051174	SBA1	7.13444	0.608669	0	0.00245	0.00537	0.596	0.102204	-0.361069	0.93098	0.0896638	-0.405152	0.861706	0.0892196	-0.409901	0.847116	0
VLDLR	very low density lipoprotein receptor	HPA051312	SBA1	7.16837	0.221193	0	2.13e-05	8.89e-05	1.37	0.687807	0.188165	0.971224	0.93667	0.0397208	0.980433	0.999627	0.000238684	0.999627	0
MMP7	matrix metallopeptidase 7	HPA051358	SBA1	7.67894	0.355701	0	0.113	0.163	0.336	0.625333	-0.161772	0.952226	0.315047	-0.348398	0.882543	0.284834	-0.373626	0.881957	0
SPARCL1	SPARC like 1	HPA051331	SBA1	6.9793	0.167075	0	0.000401	0.00106	-0.693	0.953103	0.0441899	0.996814	0.924904	-0.0756397	0.979574	0.927571	-0.0737315	0.981906	0
PRDM5	PR/SET domain 5	HPA051406	SBA1	7.11453	0.494422	0	0.106	0.153	0.408	0.228348	-0.23693	0.93098	0.110493	-0.336172	0.861706	0.0653578	-0.397038	0.835553	0
ARHGAP9	Rho GTPase activating protein 9	HPA051447	SBA1	5.83853	0.208224	0	5.9e-06	3.11e-05	-0.526	0.116151	-0.845035	0.93098	0.0513986	-1.13379	0.825983	0.0538595	-1.13814	0.835553	0
F2	coagulation factor II, thrombin	HPA051476	SBA1	6.93799	0.162656	0	4.89e-06	2.62e-05	-0.915	0.458051	-0.558618	0.932661	0.64704	-0.364771	0.957316	0.677404	-0.336588	0.947562	0
HMCN1	hemicentin 1	HPA051677	SBA1	8.15083	0.267636	0	0.000644	0.0016	0.733	0.416097	-0.31811	0.932661	0.0699577	-0.794971	0.825983	0.0736282	-0.79602	0.835553	0
KLK4	kallikrein related peptidase 4	HPA051839	SBA1	9.52705	0.483786	0	1.96e-10	5.4e-09	2.06	0.386877	-0.255411	0.93098	0.321058	-0.314174	0.882543	0.287609	-0.339394	0.881957	0
CD248	CD248 molecule	HPA051856	SBA1	5.98798	0.232553	0	9.99e-08	8.9e-07	0.998	0.856845	-0.0576755	0.987791	0.84319	-0.0701796	0.979146	0.870602	-0.0582194	0.974077	0
EPHA1	EPH receptor A1	HPA052121	SBA1	7.18038	0.484395	0	0.133	0.188	0.47	0.323037	-0.20878	0.93098	0.303131	-0.243719	0.882543	0.203251	-0.310566	0.881957	0
TMEM8B	transmembrane protein 8B	HPA052130	SBA1	9.24408	0.370624	0	0.000311	0.000854	1.59	0.664422	0.133809	0.966486	0.959321	-0.01698	0.987592	0.95165	-0.0202578	0.989455	0
COL19A1	collagen type XIX alpha 1 chain	HPA052236	SBA1	9.27608	0.277731	0	3.36e-08	3.25e-07	2.38	0.302801	0.406583	0.93098	0.24854	0.502802	0.882543	0.315789	0.440344	0.881957	0
CMA1	chymase 1	HPA052634	SBA1	7.80908	0.323855	0	0.118	0.168	0.403	0.0182818	-0.741377	0.892311	0.0584319	-0.617436	0.825983	0.0547424	-0.638834	0.835553	0
LAMC3	laminin subunit gamma 3	HPA052939	SBA1	6.33216	0.155997	0	0.00262	0.00571	1.11	0.51213	0.567562	0.932661	0.227168	1.12403	0.882543	0.222588	1.14547	0.881957	0
CTSK	cathepsin K	HPA053166	SBA1	7.29083	0.429261	0	0.0132	0.0247	0.751	0.360559	-0.217946	0.93098	0.46559	-0.188317	0.882543	0.498776	-0.176717	0.898336	0
MMP10	matrix metallopeptidase 10	HPA053433	SBA1	6.80849	0.369846	0	0.0116	0.0218	0.414	0.477755	0.23808	0.932661	0.661679	0.157261	0.963943	0.665081	0.156624	0.947562	0
NID1	nidogen 1	HPA053442	SBA1	7.39134	0.18784	0	0.00127	0.00289	0.687	0.552007	0.383072	0.932661	0.538563	0.43433	0.900623	0.61038	0.364576	0.92648	0
SIGLEC1	sialic acid binding Ig like lectin 1	HPA053457	SBA1	7.55818	0.400855	0	0.729	0.785	-0.327	0.922843	-0.0291537	0.996814	0.694037	-0.128591	0.965116	0.624446	-0.160995	0.936669	0
COL11A2	collagen type XI alpha 2 chain	HPA053345	SBA1	6.8177	0.240777	0	8.45e-06	4.2e-05	1.04	0.61869	-0.209241	0.952226	0.392236	-0.412089	0.882543	0.441277	-0.374614	0.898336	0
TECTB	tectorin beta	HPA053395	SBA1	5.97486	0.282711	0	7.23e-07	4.99e-06	1.44	0.39813	-0.31174	0.932661	0.263495	-0.440369	0.882543	0.193989	-0.524412	0.881957	0
PLG,PLGLB2,PLGLB1	plasminogen,plasminogen-like B2,plasminogen-like B1	HPA053770	SBA1	6.86386	0.167362	0	0.152	0.212	-0.485	0.247923	-0.75902	0.93098	0.250409	-0.812075	0.882543	0.283622	-0.775952	0.881957	0
COL4A1	collagen type IV alpha 1 chain	HPA054039	SBA1	6.31818	0.480754	0	9.7e-06	4.65e-05	1.47	0.845013	-0.0489238	0.987791	0.867434	-0.0447206	0.979146	0.683808	-0.111509	0.947562	0
ZP3	zona pellucida glycoprotein 3	HPA054061	SBA1	7.23841	0.349799	0	0.603	0.679	-0.201	0.823976	-0.0730516	0.987791	0.427176	-0.283326	0.882543	0.407971	-0.299104	0.890165	0
VEGFA	vascular endothelial growth factor A	HPA053984	SBA1	7.10679	0.374065	0	0.0264	0.0461	0.68	0.853611	-0.0492941	0.987791	0.846844	-0.0545546	0.979146	0.728289	-0.101194	0.96047	0
MFAP4	microfibril associated protein 4	HPA054097	SBA1	5.60016	0.246777	0	4.1e-07	3.1e-06	1.37	0.165369	0.666053	0.93098	0.219699	0.653527	0.877641	0.285846	0.570487	0.881957	0
PRKCE	protein kinase C epsilon	HPA054252	SBA1	6.39473	0.265086	0	4.22e-06	2.35e-05	1.31	0.721358	0.158332	0.971224	0.634219	0.226657	0.949785	0.688205	0.197265	0.947562	0
LAMA5	laminin subunit alpha 5	HPA054609	SBA1	9.87506	0.286265	0	0.772	0.815	-0.188	0.964507	-0.0195058	0.996814	0.568367	-0.270371	0.917852	0.511326	-0.312815	0.898336	0
GPLD1	glycosylphosphatidylinositol specific phospholipase D1	HPA054650	SBA1	6.54012	0.212617	0	0.423	0.507	0.199	0.922561	-0.0491775	0.996814	0.593122	0.28354	0.936856	0.660228	0.235175	0.945497	0
SERPINE2	serpin family E member 2	HPA054656	SBA1	7.62809	0.372304	0	3.17e-05	0.000123	0.932	0.717838	0.0843737	0.971224	0.512815	0.157082	0.900485	0.463968	0.178118	0.898336	0
OLFML3	olfactomedin like 3	HPA054919	SBA1	6.98877	0.380047	0	0.234	0.308	0.238	0.446462	-0.220705	0.932661	0.397838	-0.258818	0.882543	0.410199	-0.257027	0.890165	0
COMP	cartilage oligomeric matrix protein	HPA055153	SBA1	9.38797	0.254067	0	0.732	0.786	0.138	0.236347	-0.706461	0.93098	0.150671	-0.901193	0.861706	0.18146	-0.848731	0.860801	0
MMP11	matrix metallopeptidase 11	HPA055204	SBA1	6.57739	0.637851	0	0.00878	0.0169	0.632	0.0255155	-0.432261	0.892311	0.0197172	-0.479791	0.810177	0.0165786	-0.49693	0.835553	0
VWC2	von Willebrand factor C domain containing 2	HPA055243	SBA1	6.50494	0.263941	0	1.49e-08	1.62e-07	1.82	0.143804	0.402429	0.93098	0.238424	0.34328	0.882543	0.264257	0.328073	0.881957	0
HPSE	heparanase	HPA055344	SBA1	5.14852	0.263207	0	1.84e-08	1.95e-07	1.98	0.867264	0.0541801	0.987791	0.900262	-0.0461095	0.979574	0.910519	-0.0415123	0.981906	0
APOA4	apolipoprotein A4	HPA002549	SBA2	4.68805	0.091134					0.549698	-0.741023	0.932661	0.617405	-0.672368	0.937655	0.814951	-0.319322	0.974077	1
MUC16	mucin 16, cell surface associated	HPA026659	SBA2	9.85545	0.222333					0.368711	-0.538127	0.93098	0.617214	-0.309688	0.937655	0.61155	-0.317366	0.92648	1
ABL1	ABL proto-oncogene 1, non-receptor tyrosine kinase	HPA002019	SBA2	6.37785	0.193914					0.98929	-0.00651068	0.999174	0.926293	-0.047891	0.979574	0.804268	-0.130886	0.974077	1
FLT4	fms related tyrosine kinase 4	HPA007681	SBA2	5.37341	0.190407					0.532822	-0.471137	0.932661	0.33557	-0.771464	0.882543	0.329149	-0.789738	0.881957	1
SERPINA1	serpin family A member 1	HPA000927	SBA2	4.60746	0.1214					0.709196	-0.379675	0.971224	0.90016	0.137544	0.979574	0.837306	0.228515	0.974077	1
SERPINE1	serpin family E member 1	HPA001539	SBA2	5.49399	0.362852					0.296215	-0.430011	0.93098	0.245489	-0.508206	0.882543	0.188864	-0.581972	0.868775	1
KNG1	kininogen 1	HPA001616	SBA2	4.81917	0.253656					0.571281	0.283734	0.932661	0.455661	0.408397	0.882543	0.564034	0.321113	0.915773	1
FGFBP1	fibroblast growth factor binding protein 1	HPA004332	SBA2	7.76057	0.287991					0.136065	-0.49717	0.93098	0.100487	-0.58459	0.861706	0.0867099	-0.620711	0.847116	1
AR	androgen receptor	HPA003899	SBA2	9.62097	0.29368					0.598285	0.231581	0.942113	0.505769	0.313054	0.900485	0.596121	0.251319	0.915773	1
BRCA1	BRCA1, DNA repair associated	HPA004840	SBA2	8.09312	0.162612					0.209427	-0.861807	0.93098	0.282402	-0.789957	0.882543	0.234939	-0.891532	0.881957	1
SPP1	secreted phosphoprotein 1	HPA005562	SBA2	5.61401	0.195937					0.507271	0.440446	0.932661	0.306131	0.717758	0.882543	0.343417	0.66836	0.881957	1
MPL	MPL proto-oncogene, thrombopoietin receptor	HPA007411	SBA2	7.72336	0.175694					0.494551	0.302686	0.932661	0.408896	0.387256	0.882543	0.497759	0.325846	0.898336	1
RET	ret proto-oncogene	HPA008495	SBA2	7.83414	0.22134					0.797437	-0.161272	0.987791	0.961902	0.0315437	0.987592	0.965282	0.0288841	0.990258	1
SORBS3	sorbin and SH3 domain containing 3	HPA015848	SBA2	4.96386	0.127125					0.198248	0.803415	0.93098	0.241242	0.839004	0.882543	0.239016	0.842375	0.881957	1
SORBS3	sorbin and SH3 domain containing 3	HPA015493	SBA2	4.89393	0.153124					0.00522749	-1.79514	0.892311	0.00978536	-1.79366	0.810177	0.0108461	-1.78173	0.835553	1
SERPINE1	serpin family E member 1	HPA024527	SBA2	5.48933	0.271213					0.177101	-0.688988	0.93098	0.116136	-0.875766	0.861706	0.104698	-0.911341	0.847116	1
MET	MET proto-oncogene, receptor tyrosine kinase	HPA029231	SBA2	6.08409	0.293196					0.61842	-0.193706	0.952226	0.451007	-0.315333	0.882543	0.454097	-0.315701	0.898336	1
PLG,PLGLB2,PLGLB1	plasminogen,plasminogen-like B2,plasminogen-like B1	HPA043178	SBA2	6.10196	0.229513					0.361786	-0.51569	0.93098	0.126453	-0.955223	0.861706	0.134994	-0.934732	0.847116	1
SERPINE1	serpin family E member 1	HPA045409	SBA2	5.29168	0.172087					0.702747	-0.260281	0.971224	0.619069	-0.369301	0.937655	0.595438	-0.400667	0.915773	1
F2	coagulation factor II, thrombin	HPA054698	SBA2	3.79666	0.0719084					0.571778	0.894931	0.932661	0.408937	1.4199	0.882543	0.355789	1.59019	0.881957	1
FLT4	fms related tyrosine kinase 4	HPA036060	SBA2	5.89604	0.15368					0.0321144	-1.22233	0.892311	0.0513236	-1.1843	0.825983	0.0564769	-1.17636	0.835553	1
BTD	biotinidase	HPA040225	SBA2	3.94827	0.0997903					0.133031	1.7619	0.93098	0.0865478	2.16953	0.861706	0.1116	2.03331	0.847116	1
PTPMT1	protein tyrosine phosphatase, mitochondrial 1	HPA040348	SBA2	8.1429	0.209679					0.211529	0.713522	0.93098	0.178655	0.819258	0.861706	0.218682	0.751428	0.881957	1
SMO	smoothened, frizzled class receptor	HPA044232	SBA2	7.51048	0.162717					0.831673	-0.160101	0.987791	0.969914	0.0293267	0.987592	0.975097	0.0244709	0.990258	1
THBS1	thrombospondin 1	HPA042942	SBA2	5.87721	0.169574					0.386846	0.595865	0.93098	0.31183	0.730569	0.882543	0.325433	0.712102	0.881957	1
LOX	lysyl oxidase	HPA043930	SBA2	5.04447	0.275167					0.249877	-0.37788	0.93098	0.139164	-0.537173	0.861706	0.115302	-0.584635	0.847116	1
TRAF4	TNF receptor associated factor 4	HPA044332	SBA2	6.09509	0.144595					0.17669	-0.683489	0.93098	0.124358	-0.835383	0.861706	0.0990469	-0.923563	0.847116	1
C4B,C4A	complement C4B (Chido blood group),complement C4A (Rodgers blood group)	HPA046356	SBA2	2.63541	0.153582					0.454917	-0.550712	0.932661	0.833961	-0.16762	0.979146	0.895459	-0.106304	0.977918	1
MUC16	mucin 16, cell surface associated	HPA047758	SBA2	5.31626	0.141776					0.418811	-0.752167	0.932661	0.373805	-0.876446	0.882543	0.350743	-0.92818	0.881957	1
C4B,C4A	complement C4B (Chido blood group),complement C4A (Rodgers blood group)	HPA048287	SBA2	7.2861	0.274691					0.572356	-0.282758	0.932661	0.68264	-0.216617	0.965116	0.680595	-0.219776	0.947562	1
MUC16	mucin 16, cell surface associated	HPA048988	SBA2	3.96155	0.0911668					0.865227	-0.220533	0.987791	0.882225	-0.200515	0.979574	0.876541	-0.210815	0.974077	1
PLG	plasminogen	HPA048823	SBA2	3.59871	0.102477					0.226112	1.50394	0.93098	0.237367	1.56708	0.882543	0.235099	1.59182	0.881957	1
SETBP1	SET binding protein 1	HPA049022	SBA2	6.52774	0.141058					0.533162	0.415202	0.932661	0.296064	0.736922	0.882543	0.284291	0.761132	0.881957	1
AMBN	ameloblastin	HPA050143	SBA2	5.23386	0.28573					0.142071	-0.619489	0.93098	0.13641	-0.675277	0.861706	0.130666	-0.692628	0.847116	1
F2	coagulation factor II, thrombin	HPA051476	SBA2	4.81446	0.12574					0.586301	0.578748	0.932919	0.305597	1.19643	0.882543	0.358418	1.08412	0.881957	1
LOX	lysyl oxidase	HPA053389	SBA2	3.31303	0.120513					0.0563903	-1.5098	0.92026	0.199498	-1.05854	0.861706	0.154693	-1.21413	0.847116	1
PLG,PLGLB2,PLGLB1	plasminogen,plasminogen-like B2,plasminogen-like B1	HPA053770	SBA2	4.218	0.0887574					0.0421627	-2.04969	0.892311	0.0425537	-2.19604	0.825983	0.038995	-2.3135	0.835553	1
EFNA5	ephrin A5	HPA054047	SBA2	3.97217	0.15594					0.207767	-0.451551	0.93098	0.311596	-0.371933	0.882543	0.278804	-0.402427	0.881957	1
FAS	Fas cell surface death receptor	HPA054281	SBA2	5.3337	0.120816					0.868733	-0.153268	0.987791	0.749137	0.343592	0.96728	0.886304	0.155072	0.974935	1
CEACAM7	carcinoembryonic antigen related cell adhesion molecule 7	HPA055178	SBA2	5.92651	0.158305					0.240835	-0.605386	0.93098	0.156765	-0.802379	0.861706	0.148178	-0.829923	0.847116	1
MMP11	matrix metallopeptidase 11	HPA055204	SBA2	3.93576	0.447505					0.0628501	-0.462488	0.92026	0.0348603	-0.559647	0.825983	0.0287798	-0.58615	0.835553	1
EED	embryonic ectoderm development	HPA060089	SBA2	6.66605	0.173599					0.309338	0.590353	0.93098	0.272511	0.673176	0.882543	0.223308	0.781733	0.881957	1
EED	embryonic ectoderm development	HPA061140	SBA2	5.75747	0.14785					0.333228	-0.810251	0.93098	0.182517	-1.16617	0.861706	0.183829	-1.1783	0.863335	1
STOML2	stomatin like 2	HPA062016	SBA2	8.88727	0.212293					0.485378	-0.320342	0.932661	0.403742	-0.403658	0.882543	0.349004	-0.465307	0.881957	1
LOX	lysyl oxidase	HPA063947	SBA2	8.64093	0.342967					0.270701	-0.386818	0.93098	0.356107	-0.337474	0.882543	0.237079	-0.441373	0.881957	1
KRAS	KRAS proto-oncogene, GTPase	HPA064484	SBA2	8.54106	0.189					0.279144	-0.620915	0.93098	0.289704	-0.627605	0.882543	0.244092	-0.701867	0.881957	1
CEACAM7	carcinoembryonic antigen related cell adhesion molecule 7	HPA065047	SBA2	7.77481	0.193635					0.555551	-0.262007	0.932661	0.450858	-0.35803	0.882543	0.429081	-0.371021	0.898336	1
AP3B2	adaptor related protein complex 3 beta 2 subunit	HPA066126	SBA2	9.16598	0.22591					0.881995	-0.0862167	0.990287	0.905224	-0.0725382	0.979574	0.808437	-0.14823	0.974077	1
MMP11	matrix metallopeptidase 11	HPA066978	SBA2	6.24189	0.220512					0.295672	-0.447612	0.93098	0.143225	-0.681079	0.861706	0.117634	-0.735956	0.847116	1
FLT4	fms related tyrosine kinase 4	HPA067906	SBA2	8.03263	0.32956					0.822754	0.0655264	0.987791	0.834431	0.0650498	0.979146	0.921123	0.0313347	0.981906	1
F13B	coagulation factor XIII B chain	HPA027563	SBA2	5.43556	0.1475					0.811753	0.187631	0.987791	0.729362	0.294705	0.96728	0.797803	0.219356	0.974077	1
SPP1	secreted phosphoprotein 1	HPA027541	SBA2	8.22627	0.19376					0.420512	-0.411628	0.932661	0.59551	-0.283578	0.936856	0.65133	-0.246536	0.940467	1
AMBN	ameloblastin	AMBN ab134696	SBA2	8.06033	0.223371					0.734147	0.125545	0.971224	0.602353	0.201286	0.936856	0.608891	0.201262	0.92648	1
NOS2	nitric oxide synthase 2	HPA003871	SBA3	3.93148	0.138505					0.833303	0.120873	0.987791	0.674005	0.248824	0.965116	0.683239	0.245172	0.947562	1
TEP1	telomerase associated protein 1	HPA000938	SBA3	5.65395	0.120391					0.774868	0.190735	0.983486	0.710527	0.254444	0.96728	0.749255	0.221776	0.961429	1
ITGAL	integrin subunit alpha L	HPA003737	SBA3	5.19646	0.147699					0.556476	-0.465077	0.932661	0.52252	-0.538391	0.900623	0.495738	-0.577733	0.898336	1
NT5E	5'-nucleotidase ecto	HPA017357	SBA3	4.89009	0.0899644					0.494636	-0.654756	0.932661	0.732517	-0.341334	0.96728	0.777043	-0.284609	0.973227	1
ERCC1	ERCC excision repair 1, endonuclease non-catalytic subunit	HPA029773	SBA3	5.48996	0.204049					0.832053	-0.0819583	0.987791	0.545058	-0.254365	0.900623	0.586894	-0.227995	0.915773	1
STN1	STN1, CST complex subunit	HPA037924	SBA3	5.05912	0.2271					0.752872	0.107353	0.973476	0.837462	0.0736109	0.979146	0.948766	0.0233576	0.98781	1
ACAD9	acyl-CoA dehydrogenase family member 9	HPA037716	SBA3	4.77033	0.121214					0.258112	-0.70692	0.93098	0.178742	-0.978979	0.861706	0.177145	-0.95782	0.857385	1
AGER	advanced glycosylation end-product specific receptor	HPA045557	SBA3	4.75787	0.143263					0.179996	0.627744	0.93098	0.101953	0.873382	0.861706	0.109216	0.86501	0.847116	1
IGF1R	insulin like growth factor 1 receptor	HPA052949	SBA3	4.46726	0.122729					0.578751	0.51098	0.932661	0.448398	0.752133	0.882543	0.538587	0.62893	0.904781	1
S100A6	S100 calcium binding protein A6	HPA007575	SBA3	4.78608	0.276492					0.944774	-0.0249658	0.996814	0.87175	-0.0624652	0.979146	0.925601	-0.0366342	0.981906	1
RGN	regucalcin	HPA029104	SBA3	5.0157	0.262697					0.741019	0.0961307	0.973367	0.747762	0.107042	0.96728	0.733901	0.114993	0.96047	1
AMBN	ameloblastin	HPA050143	SBA3	5.96013	0.233632					0.176007	-0.649362	0.93098	0.14246	-0.757554	0.861706	0.135633	-0.776295	0.847116	1
SART1	SART1, U4/U6.U5 tri-snRNP-associated protein 1	HPA031189	SBA3	4.67823	0.159093					0.221007	-0.836284	0.93098	0.328046	-0.680733	0.882543	0.30125	-0.725468	0.881957	1
LATS1	large tumor suppressor kinase 1	HPA031803	SBA3	3.98	0.142143					0.196746	-0.817784	0.93098	0.139469	-0.985033	0.861706	0.146327	-0.958633	0.847116	1
CXCR2	C-X-C motif chemokine receptor 2	HPA031999	SBA3	4.21525	0.113403					0.907945	-0.0462698	0.996814	0.732573	0.138675	0.96728	0.790231	0.108264	0.974077	1
EXOC2	exocyst complex component 2	HPA032093	SBA3	5.49951	0.211654					0.127673	-0.685195	0.93098	0.0731674	-0.886156	0.825983	0.0873351	-0.845238	0.847116	1
SUCLG1	succinate-CoA ligase alpha subunit	HPA036684	SBA3	4.53291	0.117315					0.0333305	1.30697	0.892311	0.0070405	1.87069	0.810177	0.0047457	2.08226	0.835553	1
PLCG1	phospholipase C gamma 1	HPA036681	SBA3	4.43625	0.120633					0.333042	0.587191	0.93098	0.044579	1.5793	0.825983	0.0577916	1.49631	0.835553	1
HMGCS1	3-hydroxy-3-methylglutaryl-CoA synthase 1	HPA036914	SBA3	4.25536	0.106287					0.155186	1.47775	0.93098	0.0542641	2.09317	0.825983	0.0790312	1.92619	0.844855	1
LIN28B	lin-28 homolog B	HPA036630	SBA3	3.35181	0.150788					0.715573	0.21218	0.971224	0.684182	0.252113	0.965116	0.720628	0.224134	0.96047	1
BARD1	BRCA1 associated RING domain 1	HPA035353	SBA3	4.4473	0.0990276					0.218761	-1.09197	0.93098	0.311794	-0.939206	0.882543	0.35647	-0.866648	0.881957	1
GBE1	1,4-alpha-glucan branching enzyme 1	HPA038074	SBA3	6.27385	0.135521					0.761181	-0.162826	0.97426	0.816192	-0.126384	0.978129	0.772223	-0.162827	0.971706	1
ERCC2	ERCC excision repair 2, TFIIH core complex helicase subunit	HPA038057	SBA3	6.13662	0.173838					0.529545	0.267626	0.932661	0.830648	0.0970299	0.979146	0.620115	0.243766	0.936669	1
ACOX2	acyl-CoA oxidase 2	HPA038279	SBA3	3.06362	0.10986					0.048826	1.91143	0.892311	0.100912	1.63705	0.861706	0.115468	1.57603	0.847116	1
SUCLA2	succinate-CoA ligase ADP-forming beta subunit	HPA039536	SBA3	8.88438	0.247814					0.877436	0.0710237	0.988609	0.877375	0.0758828	0.979574	0.872612	0.0791948	0.974077	1
GAR1	GAR1 ribonucleoprotein	HPA039784	SBA3	3.90833	0.240068					0.829021	-0.0853868	0.987791	0.945556	-0.0300748	0.980433	0.770184	-0.130964	0.971318	1
PGM2	phosphoglucomutase 2	HPA040676	SBA3	3.10293	0.14149					0.440264	0.320488	0.932661	0.786962	0.119884	0.977562	0.753684	0.144048	0.96304	1
ACSM3	acyl-CoA synthetase medium chain family member 3	HPA041013	SBA3	4.43704	0.139183					0.412743	-0.587462	0.932661	0.496609	-0.510285	0.894392	0.514835	-0.495079	0.898336	1
UQCRFS1	ubiquinol-cytochrome c reductase, Rieske iron-sulfur polypeptide 1	HPA041863	SBA3	4.03216	0.090657					0.410896	0.943587	0.932661	0.269853	1.33159	0.882543	0.37732	1.07091	0.881957	1
EHHADH	enoyl-CoA hydratase and 3-hydroxyacyl CoA dehydrogenase	HPA042021	SBA3	3.95907	0.134609					0.112417	0.65016	0.93098	0.0216067	1.1952	0.810177	0.0323417	1.12012	0.835553	1
PARD6A	par-6 family cell polarity regulator alpha	HPA041551	SBA3	4.09304	0.182038					0.0626185	0.710356	0.92026	0.0723264	0.717548	0.825983	0.089996	0.681157	0.847116	1
GCDH	glutaryl-CoA dehydrogenase	HPA043252	SBA3	3.88524	0.152797					0.264594	0.503616	0.93098	0.273752	0.517809	0.882543	0.298157	0.503984	0.881957	1
SYMPK	symplekin	HPA041756	SBA3	3.94218	0.0827114					0.317606	-1.08659	0.93098	0.439693	-0.848373	0.882543	0.442358	-0.847696	0.898336	1
TGFA	transforming growth factor alpha	HPA042297	SBA3	3.60164	0.0842324					0.664753	-0.500036	0.966486	0.94484	-0.0831272	0.980433	0.867762	-0.201843	0.974077	1
F11R	F11 receptor	HPA043616	SBA3	4.25922	0.190284					0.094402	-0.61323	0.93098	0.0401952	-0.853527	0.825983	0.0355112	-0.88777	0.835553	1
PMS2	PMS1 homolog 2, mismatch repair system component	HPA043839	SBA3	3.41174	0.111742					0.591426	0.534683	0.935192	0.325919	1.02257	0.882543	0.432645	0.822545	0.898336	1
MDM2	MDM2 proto-oncogene	HPA045159	SBA3	5.07157	0.197168					0.577144	0.268414	0.932661	0.502046	0.337833	0.900485	0.528125	0.320065	0.904781	1
CCR2	C-C motif chemokine receptor 2	HPA045060	SBA3	3.23996	0.108788					0.0947066	1.10485	0.93098	0.141392	1.01406	0.861706	0.143339	1.01495	0.847116	1
S1PR1	sphingosine-1-phosphate receptor 1	HPA048588	SBA3	4.52141	0.251057					0.805545	0.0809609	0.987791	0.888873	-0.0494785	0.979574	0.973127	-0.0121228	0.990258	1
SLX4	SLX4 structure-specific endonuclease subunit	HPA048602	SBA3	4.02403	0.0982409					0.450936	-0.70537	0.932661	0.507917	-0.63645	0.900485	0.570793	-0.551609	0.915773	1
METAP2	methionyl aminopeptidase 2	HPA049601	SBA3	5.78718	0.14167					0.949913	-0.0523585	0.996814	0.994187	-0.00644319	0.99601	0.883583	-0.131206	0.974766	1
CFLAR	CASP8 and FADD like apoptosis regulator	HPA050009	SBA3	6.4825	0.21543					0.0825287	0.815164	0.93098	0.137172	0.732467	0.861706	0.168989	0.678943	0.852169	1
LMO7	LIM domain 7	HPA050184	SBA3	5.74213	0.193176					0.446513	0.287977	0.932661	0.49392	0.268537	0.892584	0.493839	0.269967	0.898336	1
CASP2	caspase 2	HPA050678	SBA3	5.72807	0.332854					0.834933	-0.0583467	0.987791	0.812647	-0.0713981	0.978129	0.863955	-0.0519613	0.974077	1
DUOX2	dual oxidase 2	HPA050893	SBA3	3.26833	0.143747					0.255693	-0.887888	0.93098	0.287851	-0.867847	0.882543	0.34364	-0.783358	0.881957	1
TMEM132A	transmembrane protein 132A	HPA051979	SBA3	5.43435	0.276746					0.971441	-0.0123367	0.997731	0.908421	-0.0415957	0.979574	0.827549	-0.0800736	0.974077	1
EME1	essential meiotic structure-specific endonuclease 1	HPA052188	SBA3	4.40252	0.119443					0.297475	0.706002	0.93098	0.421799	0.5565	0.882543	0.451926	0.527474	0.898336	1
CDK2	cyclin dependent kinase 2	HPA052557	SBA3	3.54419	0.0981923					0.22533	-1.15307	0.93098	0.218107	-1.25701	0.877641	0.188024	-1.35716	0.868775	1
RBBP8	RB binding protein 8, endonuclease	HPA052946	SBA3	4.5679	0.127952					0.854164	0.113843	0.987791	0.944455	0.0457624	0.980433	0.866295	0.110924	0.974077	1
FANCA	Fanconi anemia complementation group A	HPA053734	SBA3	6.94328	0.178262					0.242967	-0.73868	0.93098	0.385181	-0.625775	0.882543	0.363006	-0.660083	0.881957	1
PATJ	PATJ, crumbs cell polarity complex component	HPA053968	SBA3	5.28757	0.164997					0.161335	-0.716356	0.93098	0.159401	-0.761465	0.861706	0.174793	-0.728678	0.855922	1
TERT	telomerase reverse transcriptase	HPA054641	SBA3	4.07524	0.142288					0.0718846	0.769293	0.924753	0.140965	0.67788	0.861706	0.125459	0.725174	0.847116	1
CCND3	cyclin D3	HPA055107	SBA3	4.18873	0.139186					0.227067	0.59121	0.93098	0.0560183	1.0803	0.825983	0.0678085	1.04056	0.835553	1
PDK4	pyruvate dehydrogenase kinase 4	HPA056731	SBA3	4.06361	0.111821					0.0489071	1.30098	0.892311	0.0324909	1.51309	0.825983	0.0455439	1.43174	0.835553	1
MYH10	myosin heavy chain 10	HPA057198	SBA3	3.84864	0.0974727					0.74789	-0.290526	0.973367	0.682415	-0.382491	0.965116	0.73949	-0.314022	0.96047	1
FANCD2	Fanconi anemia complementation group D2	HPA063742	SBA3	6.65277	0.294608					0.576765	0.192094	0.932661	0.737674	0.119047	0.96728	0.760716	0.108738	0.968764	1
TNF	tumor necrosis factor	HPA064998	SBA3	6.65561	0.20854					0.0711785	0.627662	0.924753	0.118784	0.566694	0.861706	0.135746	0.547914	0.847116	1
RNF8	ring finger protein 8	HPA064925	SBA3	7.6751	0.230958					0.262679	0.522781	0.93098	0.353404	0.442732	0.882543	0.357046	0.438454	0.881957	1
SIRT6	sirtuin 6	HPA065171	SBA3	5.35347	0.138398					0.949648	-0.0357888	0.996814	0.512439	-0.44347	0.900485	0.538097	-0.408682	0.904781	1
GLI1	GLI family zinc finger 1	HPA065172	SBA3	7.20165	0.260706					0.679247	0.19399	0.971224	0.659953	0.215308	0.963943	0.681838	0.202018	0.947562	1
NOTCH3	notch 3	HPA067424	SBA3	3.75184	0.108277					0.969324	0.0324149	0.997731	0.86834	0.146524	0.979146	0.888092	0.126139	0.974972	1
CDK4	cyclin dependent kinase 4	HPA068411	SBA3	6.05712	0.348706					0.578985	0.189922	0.932661	0.942052	0.0267305	0.980433	0.843659	0.0728727	0.974077	1
CYP2S1	cytochrome P450 family 2 subfamily S member 1	HPA069248	SBA3	5.49281	0.21812					0.669095	-0.234387	0.966486	0.867689	-0.0966161	0.979146	0.903348	-0.0715285	0.979487	1
COL5A1	collagen type V alpha 1 chain	HPA070798	SBA3	3.93581	0.103493					0.73974	-0.284366	0.973367	0.60975	-0.445734	0.937655	0.682732	-0.361494	0.947562	1
FUT1	fucosyltransferase 1 (H blood group)	HPA071700	SBA3	4.13783	0.162985					0.120082	-0.915116	0.93098	0.126797	-0.974187	0.861706	0.138919	-0.930078	0.847116	1
MLH3	mutL homolog 3	HPA072277	SBA3	6.45915	0.210083					0.354704	-0.318334	0.93098	0.514902	-0.226922	0.900485	0.471886	-0.252663	0.898336	1
PDK3	pyruvate dehydrogenase kinase 3	HPA072492	SBA3	7.86262	0.223481					0.571156	0.285019	0.932661	0.868252	0.0874787	0.979146	0.923577	0.0507407	0.981906	1
DACH1	dachshund family transcription factor 1	HPA073222	SBA3	4.46948	0.135054					0.379698	0.513649	0.93098	0.526165	0.406301	0.900623	0.634733	0.308475	0.939108	1
TOPBP1	DNA topoisomerase II binding protein 1	HPA073688	SBA3	6.52262	0.257704					0.922256	0.0368821	0.996814	0.657411	-0.178377	0.963943	0.512865	-0.269203	0.898336	1
NOS3	nitric oxide synthase 3	HPA074332	SBA3	6.07736	0.204246					0.233621	0.634508	0.93098	0.390447	0.489214	0.882543	0.384663	0.496955	0.881957	1
ITGA4	integrin subunit alpha 4	HPA074961	SBA3	3.78887	0.123766					0.265501	-0.872527	0.93098	0.357562	-0.746602	0.882543	0.331771	-0.796529	0.881957	1
PRKAA2	protein kinase AMP-activated catalytic subunit alpha 2	HPA074864	SBA3	4.05223	0.126735					0.552489	0.249454	0.932661	0.456194	0.368265	0.882543	0.509975	0.330552	0.898336	1
ERCC4	ERCC excision repair 4, endonuclease catalytic subunit	HPA027607	SBA3	4.32013	0.103091					0.544611	-0.47618	0.932661	0.570132	-0.457384	0.917853	0.592657	-0.435915	0.915773	1
AMBN	ameloblastin	AMBN ab134696	SBA3	3.9142	0.131879					0.796501	-0.114369	0.987791	0.954575	0.0256329	0.987592	0.94829	0.0298648	0.98781	1
AFDN	afadin, adherens junction formation factor	HPA030213	SBA3	5.05283	0.201627					0.307324	-0.500349	0.93098	0.260478	-0.578617	0.882543	0.266953	-0.573971	0.881957	1
SERPINE2	serpin family E member 2	HPA000277	SBA1	6.49998	0.239512					0.411149	-0.280573	0.932661	0.332555	-0.353691	0.882543	0.364601	-0.336049	0.881957	1
VWF	von Willebrand factor	HPA001815	SBA1	6.82651	0.335561					0.853211	-0.0714263	0.987791	0.793858	0.105022	0.977757	0.846536	0.078319	0.974077	1
VWF	von Willebrand factor	HPA002082	SBA1	7.50219	0.297439					0.221001	0.452596	0.93098	0.359449	0.350554	0.882543	0.292004	0.409995	0.881957	1
LAMB2	laminin subunit beta 2	HPA001895	SBA1	5.75993	0.213943					0.824861	-0.0833998	0.987791	0.8994	-0.0497365	0.979574	0.862047	-0.0687526	0.974077	1
CYR61	cysteine rich angiogenic inducer 61	HPA003036	SBA1	7.91552	0.245419					0.463053	-0.358931	0.932661	0.415596	-0.432162	0.882543	0.359377	-0.489704	0.881957	1
LAMB3	laminin subunit beta 3	HPA008069	SBA1	13.501	0.341916					0.40847	0.258773	0.932661	0.241771	0.379753	0.882543	0.21865	0.40181	0.881957	1
LAMB3	laminin subunit beta 3	HPA008022	SBA1	8.00014	0.205685					0.0312205	-1.0204	0.892311	0.0135906	-1.27937	0.810177	0.0128458	-1.29495	0.835553	1
ITGA7	integrin subunit alpha 7	HPA008427	SBA1	7.15457	0.182422					0.174867	-0.939367	0.93098	0.317932	-0.778191	0.882543	0.261469	-0.898338	0.881957	1
PPFIA1	PTPRF interacting protein alpha 1	HPA008817	SBA1	7.99564	0.367525					0.872639	-0.046599	0.988557	0.686615	-0.126788	0.965116	0.66565	-0.137106	0.947562	1
SHC1	SHC adaptor protein 1	HPA001577	SBA1	11.2806	0.415487					0.666841	-0.150816	0.966486	0.613071	-0.189449	0.937655	0.598133	-0.199993	0.915773	1
P3H1	prolyl 3-hydroxylase 1	HPA012113	SBA1	7.25647	0.243037					0.222574	0.538024	0.93098	0.257439	0.534251	0.882543	0.357135	0.442802	0.881957	1
COL24A1	collagen type XXIV alpha 1 chain	HPA014401	SBA1	8.7783	0.322965					0.367697	0.249265	0.93098	0.438487	0.222082	0.882543	0.358196	0.266663	0.881957	1
BCAR3	BCAR3, NSP family adaptor protein	HPA015029	SBA1	4.47296	0.129246					0.92578	0.0862359	0.996814	0.621713	0.501004	0.937655	0.554993	0.606001	0.913752	1
LAMA4	laminin subunit alpha 4	HPA015693	SBA1	8.19254	0.159966					0.734063	-0.318016	0.971224	0.693084	-0.402496	0.965116	0.736372	-0.349077	0.96047	1
SORBS3	sorbin and SH3 domain containing 3	HPA015848	SBA1	12.8091	0.356166					0.898566	0.0406998	0.996814	0.83356	0.0716151	0.979146	0.834164	0.0720315	0.974077	1
GPR31	G protein-coupled receptor 31	HPA014014	SBA1	6.04842	0.622618					0.391281	-0.138075	0.93098	0.527518	-0.112304	0.900623	0.631073	-0.0875616	0.939108	1
ANGPT2	angiopoietin 2	HPA017958	SBA1	8.5007	0.345162					0.440614	-0.200333	0.932661	0.348932	-0.255187	0.882543	0.343185	-0.259696	0.881957	1
COL7A1	collagen type VII alpha 1 chain	HPA017996	SBA1	7.18537	0.175087					0.958829	0.025909	0.996814	0.838924	0.11025	0.979146	0.901894	0.0674139	0.979487	1
HPSE	heparanase	HPA020885	SBA1	7.01265	0.179797					0.718145	0.170598	0.971224	0.754314	0.156526	0.96728	0.726928	0.174643	0.96047	1
CHRDL2	chordin like 2	HPA021771	SBA1	7.6907	0.301242					0.890475	0.0427903	0.991013	0.993181	0.00278522	0.99601	0.99305	0.00287602	0.99699	1
MMP8	matrix metallopeptidase 8	HPA021763	SBA1	7.77017	0.330326					0.898338	0.0486997	0.996814	0.996369	-0.00183721	0.996369	0.930442	-0.035761	0.982907	1
FREM1	FRAS1 related extracellular matrix 1	HPA020957	SBA1	8.13828	0.352581					0.900981	0.029943	0.996814	0.862253	0.043469	0.979146	0.966931	0.0105591	0.990258	1
CFTR	cystic fibrosis transmembrane conductance regulator	HPA021939	SBA1	7.5551	0.343288					0.415085	0.239881	0.932661	0.278831	0.340905	0.882543	0.331429	0.309779	0.881957	1
ADAMTS2	ADAM metallopeptidase with thrombospondin type 1 motif 2	HPA022941	SBA1	6.92293	0.247647					0.83563	-0.0598861	0.987791	0.85161	0.0664296	0.979146	0.86741	0.0596683	0.974077	1
LAMC3	laminin subunit gamma 3	HPA022814	SBA1	6.81516	0.30944					0.967291	0.013441	0.997519	0.882985	-0.0499641	0.979574	0.958424	0.0177387	0.990258	1
ITGB6	integrin subunit beta 6	HPA023626	SBA1	5.33327	0.329779					0.562876	0.235623	0.932661	0.546353	0.261929	0.900623	0.538816	0.269918	0.904781	1
COL19A1	collagen type XIX alpha 1 chain	HPA024080	SBA1	8.09817	0.218932					0.0967782	-0.925448	0.93098	0.192522	-0.805374	0.861706	0.289889	-0.662342	0.881957	1
GPR31	G protein-coupled receptor 31	HPA027108	SBA1	7.2393	0.366881					0.693555	-0.129091	0.971224	0.402703	-0.302006	0.882543	0.37944	-0.320953	0.881957	1
FGFR4	fibroblast growth factor receptor 4	HPA027369	SBA1	6.0639	0.138756					0.823864	0.189532	0.987791	0.992944	0.00829522	0.99601	0.938295	0.0728035	0.982907	1
COL16A1	collagen type XVI alpha 1 chain	HPA027447	SBA1	8.48496	0.353141					0.407408	-0.234307	0.932661	0.381171	-0.272784	0.882543	0.329839	-0.308341	0.881957	1
CYR61	cysteine rich angiogenic inducer 61	HPA028381	SBA1	9.01517	0.316778					0.352218	0.400025	0.93098	0.479624	0.330602	0.88341	0.505204	0.314278	0.898336	1
CPZ	carboxypeptidase Z	HPA029083	SBA1	13.1639	0.278152					0.524027	-0.264704	0.932661	0.618724	-0.223737	0.937655	0.544063	-0.275962	0.905284	1
CYR61	cysteine rich angiogenic inducer 61	HPA029853	SBA1	6.27613	0.19012					0.109074	0.748808	0.93098	0.135629	0.712335	0.861706	0.11827	0.752628	0.847116	1
RPTN	repetin	HPA030483	SBA1	9.21283	0.292556					0.747176	0.114865	0.973367	0.521387	0.243415	0.900623	0.505354	0.259782	0.898336	1
MMP1	matrix metallopeptidase 1	HPA031456	SBA1	7.36392	0.265942					0.49115	-0.332826	0.932661	0.679287	-0.207715	0.965116	0.783387	-0.138521	0.974077	1
GPC1	glypican 1	HPA030571	SBA1	6.87642	0.326064					0.965295	0.012133	0.996814	0.925163	-0.0290669	0.979574	0.960834	-0.0155405	0.990258	1
RPTN	repetin	HPA030485	SBA1	9.10425	0.191043					0.489975	-0.492442	0.932661	0.423614	-0.6283	0.882543	0.446742	-0.604998	0.898336	1
ADAMTSL3	ADAMTS like 3	HPA034773	SBA1	7.16057	0.311196					0.80337	-0.0649428	0.987791	0.77301	-0.0820455	0.973413	0.706389	-0.108192	0.957409	1
LAMA1	laminin subunit alpha 1	HPA032110	SBA1	6.44818	0.136577					0.628545	-0.416342	0.952226	0.622633	-0.463761	0.937655	0.623534	-0.465695	0.936669	1
TINAG	tubulointerstitial nephritis antigen	HPA035427	SBA1	9.27969	0.368998					0.339536	-0.306662	0.93098	0.390991	-0.291546	0.882543	0.384028	-0.30232	0.881957	1
COL18A1	collagen type XVIII alpha 1 chain	HPA030933	SBA1	8.79523	0.288682					0.192354	-0.603269	0.93098	0.296325	-0.526753	0.882543	0.327382	-0.499626	0.881957	1
DSPP	dentin sialophosphoprotein	HPA036229	SBA1	7.35798	0.372643					0.990121	0.00443692	0.999174	0.513789	-0.252361	0.900485	0.449383	-0.295142	0.898336	1
COL18A1	collagen type XVIII alpha 1 chain	HPA036104	SBA1	9.15469	0.324959					0.981884	-0.00773423	0.999174	0.802759	-0.0897071	0.978129	0.774864	-0.103094	0.972103	1
LOXL4	lysyl oxidase like 4	HPA037608	SBA1	7.24396	0.330817					0.368816	-0.260515	0.93098	0.525829	-0.198492	0.900623	0.516107	-0.204367	0.898336	1
GHRHR	growth hormone releasing hormone receptor	HPA034644	SBA1	7.18984	0.188163					0.580635	-0.379619	0.932661	0.601379	-0.387118	0.936856	0.546298	-0.457021	0.905328	1
SH3PXD2A	SH3 and PX domains 2A	HPA037922	SBA1	8.08377	0.503555					0.0857211	-0.360237	0.93098	0.144642	-0.319719	0.861706	0.109407	-0.361617	0.847116	1
ST7	suppression of tumorigenicity 7	HPA038326	SBA1	5.70364	0.168289					0.936452	-0.0612151	0.996814	0.804395	-0.207558	0.978129	0.743344	-0.275162	0.96047	1
FBLN7	fibulin 7	HPA040428	SBA1	6.33196	0.222609					0.322496	-0.459217	0.93098	0.18924	-0.653252	0.861706	0.196739	-0.651853	0.881957	1
COL5A3	collagen type V alpha 3 chain	HPA041695	SBA1	5.95137	0.145242					0.5579	0.398072	0.932661	0.607046	0.378136	0.937655	0.576852	0.413098	0.915773	1
COL4A3	collagen type IV alpha 3 chain	HPA042064	SBA1	10.2393	0.352981					0.0685914	-0.597577	0.924753	0.0689125	-0.63698	0.825983	0.0754782	-0.631234	0.835553	1
NTN3	netrin 3	HPA041774	SBA1	7.11329	0.320407					0.508004	-0.268875	0.932661	0.375748	-0.404912	0.882543	0.290913	-0.487233	0.881957	1
ITGB7	integrin subunit beta 7	HPA042277	SBA1	8.44206	0.272258					0.370847	-0.35072	0.93098	0.489601	-0.286218	0.890105	0.447284	-0.318462	0.898336	1
COL19A1	collagen type XIX alpha 1 chain	HPA042422	SBA1	10.8994	0.280866					0.583681	-0.243505	0.932661	0.793755	-0.127059	0.977757	0.76591	-0.14704	0.968876	1
FGF23	fibroblast growth factor 23	HPA042869	SBA1	5.25603	0.161802					0.0459075	1.6778	0.892311	0.0197881	2.18515	0.810177	0.0101598	2.46024	0.835553	1
PPFIA1	PTPRF interacting protein alpha 1	HPA042271	SBA1	5.98962	0.333697					0.709947	0.131872	0.971224	0.915813	0.0399827	0.979574	0.932747	0.0320148	0.982907	1
CSPG4	chondroitin sulfate proteoglycan 4	HPA042785	SBA1	7.66927	0.145707					0.430798	-0.790555	0.932661	0.543787	-0.649564	0.900623	0.534717	-0.669522	0.904781	1
PRKCE	protein kinase C epsilon	HPA044496	SBA1	6.37108	0.364408					0.580183	0.184447	0.932661	0.915331	0.038449	0.979574	0.957559	0.0193102	0.990258	1
COL11A2	collagen type XI alpha 2 chain	HPA044972	SBA1	6.89772	0.238016					0.280555	-0.545573	0.93098	0.0698728	-1.03238	0.825983	0.057002	-1.11552	0.835553	1
CSF1	colony stimulating factor 1	HPA044339	SBA1	8.31719	0.287103					0.841878	-0.0658896	0.987791	0.345857	-0.357241	0.882543	0.390817	-0.325939	0.881957	1
COL5A3	collagen type V alpha 3 chain	HPA048256	SBA1	7.34863	0.140976					0.3629	-0.797407	0.93098	0.397028	-0.790709	0.882543	0.452109	-0.70545	0.898336	1
LAMC3	laminin subunit gamma 3	HPA049144	SBA1	7.59688	0.202813					0.571269	-0.250558	0.932661	0.828066	-0.100674	0.979146	0.797179	-0.120783	0.974077	1
SFTPA1,SFTPA2	surfactant protein A1,surfactant protein A2	HPA049368	SBA1	7.40154	0.311805					0.666965	0.169453	0.966486	0.923836	-0.0396972	0.979574	0.764753	-0.125846	0.968876	1
FBN3	fibrillin 3	HPA049482	SBA1	7.79252	0.448308					0.779632	-0.0695072	0.984594	0.402692	-0.222812	0.882543	0.410485	-0.221625	0.890165	1
TGFB2	transforming growth factor beta 2	HPA049818	SBA1	7.45785	0.232774					0.43003	-0.392789	0.932661	0.708992	-0.201965	0.96728	0.595873	-0.291459	0.915773	1
EMILIN3	elastin microfibril interfacer 3	HPA049577	SBA1	8.04261	0.169336					0.942836	0.0494037	0.996814	0.873473	0.122162	0.979146	0.965474	0.0336914	0.990258	1
CSPG4	chondroitin sulfate proteoglycan 4	HPA050008	SBA1	6.82031	0.200257					0.974798	-0.0157096	0.998478	0.864127	-0.0892615	0.979146	0.872839	-0.0837912	0.974077	1
LAMB2	laminin subunit beta 2	HPA050033	SBA1	7.28705	0.186048					0.856798	0.120815	0.987791	0.941969	0.0529954	0.980433	0.99744	0.00236395	0.998755	1
MMP20	matrix metallopeptidase 20	HPA051265	SBA1	7.34652	0.203593					0.750698	0.14287	0.973367	0.91808	-0.0501372	0.979574	0.975231	-0.0152743	0.990258	1
ADAMTS13	ADAM metallopeptidase with thrombospondin type 1 motif 13	HPA052077	SBA1	8.57693	0.280874					0.312662	0.412751	0.93098	0.355657	0.418909	0.882543	0.384291	0.395589	0.881957	1
COL10A1	collagen type X alpha 1 chain	HPA052495	SBA1	5.67862	0.238007					0.335162	0.328842	0.93098	0.313272	0.35271	0.882543	0.308737	0.360573	0.881957	1
NID2	nidogen 2	HPA052460	SBA1	6.70221	0.269004					0.739919	0.123761	0.973367	0.76762	0.117032	0.971039	0.790864	0.105795	0.974077	1
COL10A1	collagen type X alpha 1 chain	HPA053268	SBA1	8.95884	0.26852					0.286485	-0.4526	0.93098	0.192196	-0.604716	0.861706	0.169536	-0.650907	0.852169	1
PAPLN	papilin, proteoglycan like sulfated glycoprotein	HPA053453	SBA1	7.72383	0.145343					0.798618	0.23438	0.987791	0.728066	0.339791	0.96728	0.652633	0.442878	0.940467	1
ADAMTS2	ADAM metallopeptidase with thrombospondin type 1 motif 2	HPA054331	SBA1	6.47726	0.237563					0.732978	-0.158374	0.971224	0.580643	-0.283165	0.925857	0.659445	-0.22761	0.945497	1
MMP13	matrix metallopeptidase 13	HPA054569	SBA1	6.74703	0.18861					0.194913	0.547367	0.93098	0.153815	0.632128	0.861706	0.159441	0.633192	0.847116	1
FLRT1	fibronectin leucine rich transmembrane protein 1	HPA054589	SBA1	6.72051	0.142916					0.917222	-0.10502	0.996814	0.756478	0.33336	0.96728	0.74157	0.356245	0.96047	1
F2	coagulation factor II, thrombin	HPA054698	SBA1	7.47598	0.117629					0.999086	0.00149603	0.999174	0.872999	-0.225709	0.979146	0.888907	-0.200126	0.974972	1
WNT10B	Wnt family member 10B	HPA055048	SBA1	8.61044	0.252935					0.876275	-0.0552525	0.988609	0.887317	-0.0526643	0.979574	0.83683	-0.0782079	0.974077	1
CSPG4	chondroitin sulfate proteoglycan 4	HPA055319	SBA1	7.22923	0.139081					0.484912	0.701513	0.932661	0.357399	1.01542	0.882543	0.385723	0.969718	0.881957	1
